# Supplementary material for: Empirical analysis of COVID-19 confirmed cases, hospitalizations, vaccination, and international travel across Belgian provinces in 2021
Source: PLoS One. 2025 May 23;20(5):e0322017. doi: 10.1371/journal.pone.0322017 (PMC12101632; doi:10.1371/journal.pone.0322017)
Supplement: S1 File — (CSV) [file pone.0322017.s001.csv]

Year	Week	PROVI	IC7	IH7	travel	pos_perc	SI	fullvax	fullvaxi	fullvax1	fullvax2	fullvax3	fullvax4	fullvax5	fullvax6	fullvax7	fullvax8	fullvax9	fullvax10	fullvax11	fullvax12	fullvax13	fullvax14	fullvax15	fullvax16	fullvax17	fullvax18	fullvax19	fullvax20	fullvax21	fullvax22	fullvax23	fullvax24	fullvax1i	fullvax2i	fullvax3i	fullvax4i	fullvax5i	fullvax6i	fullvax7i	fullvax8i	fullvax9i	fullvax10i	fullvax11i	fullvax12i	fullvax13i	fullvax14i	fullvax15i	fullvax16i
2021	1	Brussels	142.7903965	8.196922875	2.365631942	3.8	60.19	0.002950892	338880.5556	0	0	0	0	0	0	0	0	0	0	0	0	0	0	0	0	0	0	0	0	0	0	0	0	0	0	0	0	0	0	0	0	0	0	0	0	0	0	0	0
2021	1	Antwerp	107.5432786	7.57121743	0.543421465	3.6	60.19	0.018234904	54839.88304	0	0	0	0	0	0	0	0	0	0	0	0	0	0	0	0	0	0	0	0	0	0	0	0	0	0	0	0	0	0	0	0	0	0	0	0	0	0	0	0
2021	1	Flemish Brabant	93.62490147	3.01183047	0.608992121	3.6	60.19	0	0	0	0	0	0	0	0	0	0	0	0	0	0	0	0	0	0	0	0	0	0	0	0	0	0	0	0	0	0	0	0	0	0	0	0	0	0	0	0	0	0
2021	1	Walloon Brabant	114.1392794	2.94552979	0.705699846	3.3	60.19	0	0	0	0	0	0	0	0	0	0	0	0	0	0	0	0	0	0	0	0	0	0	0	0	0	0	0	0	0	0	0	0	0	0	0	0	0	0	0	0	0	0
2021	1	West Flanders	141.3598468	15.70664965	0.410782906	3.7	60.19	0.001495871	668506.6667	0	0	0	0	0	0	0	0	0	0	0	0	0	0	0	0	0	0	0	0	0	0	0	0	0	0	0	0	0	0	0	0	0	0	0	0	0	0	0	0
2021	1	East Flanders	122.5399789	7.638347114	0.409728773	3	60.19	0.005875652	170193.8889	0	0	0	0	0	0	0	0	0	0	0	0	0	0	0	0	0	0	0	0	0	0	0	0	0	0	0	0	0	0	0	0	0	0	0	0	0	0	0	0
2021	1	Hainaut	104.8332512	9.658626974	0.316728668	4	60.19	0.002674697	373874.1667	0	0	0	0	0	0	0	0	0	0	0	0	0	0	0	0	0	0	0	0	0	0	0	0	0	0	0	0	0	0	0	0	0	0	0	0	0	0	0	0
2021	1	Liege	87.01007243	8.295260791	0.300883535	4.4	60.19	0	0	0	0	0	0	0	0	0	0	0	0	0	0	0	0	0	0	0	0	0	0	0	0	0	0	0	0	0	0	0	0	0	0	0	0	0	0	0	0	0	0
2021	1	Limburg	116.0839939	8.518884094	0.337234225	3.7	60.19	0.034757047	28771.14379	0	0	0	0	0	0	0	0	0	0	0	0	0	0	0	0	0	0	0	0	0	0	0	0	0	0	0	0	0	0	0	0	0	0	0	0	0	0	0	0
2021	1	Luxembourg	123.3019998	4.156247186	0.239676921	3.2	60.19	0	0	0	0	0	0	0	0	0	0	0	0	0	0	0	0	0	0	0	0	0	0	0	0	0	0	0	0	0	0	0	0	0	0	0	0	0	0	0	0	0	0
2021	1	Namur	107.0265333	6.035330827	0.296938277	3.7	60.19	0	0	0	0	0	0	0	0	0	0	0	0	0	0	0	0	0	0	0	0	0	0	0	0	0	0	0	0	0	0	0	0	0	0	0	0	0	0	0	0	0	0
2021	2	Brussels	112.9535972	9.016615163	1.061173635	3.9	60.19	0.010328123	96823.01587	0.002950892	0	0	0	0	0	0	0	0	0	0	0	0	0	0	0	0	0	0	0	0	0	0	0	338880.5556	0	0	0	0	0	0	0	0	0	0	0	0	0	0	0
2021	2	Antwerp	107.4366417	6.771440941	0.284667112	5.4	60.19	0.026445943	37812.98387	0.018234904	0	0	0	0	0	0	0	0	0	0	0	0	0	0	0	0	0	0	0	0	0	0	0	54839.88304	0	0	0	0	0	0	0	0	0	0	0	0	0	0	0
2021	2	Flemish Brabant	86.48256064	3.097882769	0.324417168	5.8	60.19	0.03407671	29345.55556	0	0	0	0	0	0	0	0	0	0	0	0	0	0	0	0	0	0	0	0	0	0	0	0	0	0	0	0	0	0	0	0	0	0	0	0	0	0	0	0
2021	2	Walloon Brabant	110.2119063	5.645598765	0.367700302	3.1	60.19	0	0	0	0	0	0	0	0	0	0	0	0	0	0	0	0	0	0	0	0	0	0	0	0	0	0	0	0	0	0	0	0	0	0	0	0	0	0	0	0	0	0
2021	2	West Flanders	137.9525842	11.80076323	0.220225511	3.2	60.19	0.003739678	267402.6667	0.001495871	0	0	0	0	0	0	0	0	0	0	0	0	0	0	0	0	0	0	0	0	0	0	0	668506.6667	0	0	0	0	0	0	0	0	0	0	0	0	0	0	0
2021	2	East Flanders	117.9700276	7.181351987	0.221642636	4.2	60.19	0.006463217	154721.7172	0.005875652	0	0	0	0	0	0	0	0	0	0	0	0	0	0	0	0	0	0	0	0	0	0	0	170193.8889	0	0	0	0	0	0	0	0	0	0	0	0	0	0	0
2021	2	Hainaut	106.5420852	7.652604449	0.161447665	6.4	60.19	0.005349393	186937.0833	0.002674697	0	0	0	0	0	0	0	0	0	0	0	0	0	0	0	0	0	0	0	0	0	0	0	373874.1667	0	0	0	0	0	0	0	0	0	0	0	0	0	0	0
2021	2	Liege	79.97713393	7.8444314	0.187725358	3.5	60.19	0.01595936	62659.15254	0	0	0	0	0	0	0	0	0	0	0	0	0	0	0	0	0	0	0	0	0	0	0	0	0	0	0	0	0	0	0	0	0	0	0	0	0	0	0	0
2021	2	Limburg	127.4425061	9.427565064	0.173103725	2.2	60.19	0.046001974	21738.19753	0.034757047	0	0	0	0	0	0	0	0	0	0	0	0	0	0	0	0	0	0	0	0	0	0	0	28771.14379	0	0	0	0	0	0	0	0	0	0	0	0	0	0	0
2021	2	Luxembourg	102.8671179	5.195308982	0.153088438	3.2	60.19	0	0	0	0	0	0	0	0	0	0	0	0	0	0	0	0	0	0	0	0	0	0	0	0	0	0	0	0	0	0	0	0	0	0	0	0	0	0	0	0	0	0
2021	2	Namur	88.51818546	3.017665413	0.167983375	2.7	60.19	0	0	0	0	0	0	0	0	0	0	0	0	0	0	0	0	0	0	0	0	0	0	0	0	0	0	0	0	0	0	0	0	0	0	0	0	0	0	0	0	0	0
2021	3	Brussels	116.3963048	10.32812282	0.865021271	3.3	60.19	0.032705722	30575.68922	0.010328123	0.002950892	0	0	0	0	0	0	0	0	0	0	0	0	0	0	0	0	0	0	0	0	0	0	96823.01587	338880.5556	0	0	0	0	0	0	0	0	0	0	0	0	0	0
2021	3	Antwerp	117.9936914	7.14466997	0.25582184	3.9	60.19	0.048359818	20678.32415	0.026445943	0.018234904	0	0	0	0	0	0	0	0	0	0	0	0	0	0	0	0	0	0	0	0	0	0	37812.98387	54839.88304	0	0	0	0	0	0	0	0	0	0	0	0	0	0
2021	3	Flemish Brabant	101.2835561	4.99103335	0.276055776	3	60.19	0.127443455	7846.617151	0.03407671	0	0	0	0	0	0	0	0	0	0	0	0	0	0	0	0	0	0	0	0	0	0	0	29345.55556	0	0	0	0	0	0	0	0	0	0	0	0	0	0	0
2021	3	Walloon Brabant	122.4849471	6.381981212	0.357636409	1	60.19	0.017673179	56582.91667	0	0	0	0	0	0	0	0	0	0	0	0	0	0	0	0	0	0	0	0	0	0	0	0	0	0	0	0	0	0	0	0	0	0	0	0	0	0	0	0
2021	3	West Flanders	164.3796455	14.54319412	0.220973447	2.9	60.19	0.009723164	102847.1795	0.003739678	0.001495871	0	0	0	0	0	0	0	0	0	0	0	0	0	0	0	0	0	0	0	0	0	0	267402.6667	668506.6667	0	0	0	0	0	0	0	0	0	0	0	0	0	0
2021	3	East Flanders	136.4456878	10.05389278	0.178358669	3.3	60.19	0.025265302	39579.97416	0.006463217	0.005875652	0	0	0	0	0	0	0	0	0	0	0	0	0	0	0	0	0	0	0	0	0	0	154721.7172	170193.8889	0	0	0	0	0	0	0	0	0	0	0	0	0	0
2021	3	Hainaut	115.9035237	9.658626974	0.151120364	3.1	60.19	0.033285114	30043.45982	0.005349393	0.002674697	0	0	0	0	0	0	0	0	0	0	0	0	0	0	0	0	0	0	0	0	0	0	186937.0833	373874.1667	0	0	0	0	0	0	0	0	0	0	0	0	0	0
2021	3	Liege	91.87902985	7.573933766	0.169061022	3.4	60.19	0.019205332	52068.87324	0.01595936	0	0	0	0	0	0	0	0	0	0	0	0	0	0	0	0	0	0	0	0	0	0	0	62659.15254	0	0	0	0	0	0	0	0	0	0	0	0	0	0	0
2021	3	Limburg	170.0369265	8.859639458	0.143003668	1.9	60.19	0.063380498	15777.72401	0.046001974	0.034757047	0	0	0	0	0	0	0	0	0	0	0	0	0	0	0	0	0	0	0	0	0	0	21738.19753	28771.14379	0	0	0	0	0	0	0	0	0	0	0	0	0	0
2021	3	Luxembourg	113.2577358	4.502601118	0.15066396	0	60.19	0	0	0	0	0	0	0	0	0	0	0	0	0	0	0	0	0	0	0	0	0	0	0	0	0	0	0	0	0	0	0	0	0	0	0	0	0	0	0	0	0	0
2021	3	Namur	91.33467318	4.828264661	0.180054036	3.2	60.19	0.04707558	21242.4359	0	0	0	0	0	0	0	0	0	0	0	0	0	0	0	0	0	0	0	0	0	0	0	0	0	0	0	0	0	0	0	0	0	0	0	0	0	0	0	0
2021	4	Brussels	119.4291663	7.049353673	0.965843422	2.7	62.96	0.347713468	2875.931165	0.032705722	0.010328123	0.002950892	0	0	0	0	0	0	0	0	0	0	0	0	0	0	0	0	0	0	0	0	0	30575.68922	96823.01587	338880.5556	0	0	0	0	0	0	0	0	0	0	0	0	0
2021	4	Antwerp	121.9392554	6.13161975	0.243292008	4.1	62.96	0.229695808	4353.58403	0.048359818	0.026445943	0.018234904	0	0	0	0	0	0	0	0	0	0	0	0	0	0	0	0	0	0	0	0	0	20678.32415	37812.98387	54839.88304	0	0	0	0	0	0	0	0	0	0	0	0	0
2021	4	Flemish Brabant	123.4850493	3.356039667	0.303334354	2.2	62.96	0.403241074	2479.906103	0.127443455	0.03407671	0	0	0	0	0	0	0	0	0	0	0	0	0	0	0	0	0	0	0	0	0	0	7846.617151	29345.55556	0	0	0	0	0	0	0	0	0	0	0	0	0	0
2021	4	Walloon Brabant	180.9046213	5.154677133	0.58076029	2.3	62.96	0.516695017	1935.377672	0.017673179	0	0	0	0	0	0	0	0	0	0	0	0	0	0	0	0	0	0	0	0	0	0	0	56582.91667	0	0	0	0	0	0	0	0	0	0	0	0	0	0	0
2021	4	West Flanders	169.9476113	12.29938703	0.204934381	2.1	62.96	0.383524805	2607.393283	0.009723164	0.003739678	0.001495871	0	0	0	0	0	0	0	0	0	0	0	0	0	0	0	0	0	0	0	0	0	102847.1795	267402.6667	668506.6667	0	0	0	0	0	0	0	0	0	0	0	0	0
2021	4	East Flanders	139.6446536	9.401042602	0.183712041	1.6	62.96	0.258202246	3872.932996	0.025265302	0.006463217	0.005875652	0	0	0	0	0	0	0	0	0	0	0	0	0	0	0	0	0	0	0	0	0	39579.97416	154721.7172	170193.8889	0	0	0	0	0	0	0	0	0	0	0	0	0
2021	4	Hainaut	154.5380316	8.618467146	0.174969742	3.3	62.96	0.468517705	2134.391056	0.033285114	0.005349393	0.002674697	0	0	0	0	0	0	0	0	0	0	0	0	0	0	0	0	0	0	0	0	0	30043.45982	186937.0833	373874.1667	0	0	0	0	0	0	0	0	0	0	0	0	0
2021	4	Liege	109.6417078	4.959123299	0.233800122	2.5	62.96	0.532429511	1878.182896	0.019205332	0.01595936	0	0	0	0	0	0	0	0	0	0	0	0	0	0	0	0	0	0	0	0	0	0	52068.87324	62659.15254	0	0	0	0	0	0	0	0	0	0	0	0	0	0
2021	4	Limburg	184.4622369	9.541150186	0.168673905	4.1	62.96	0.200477739	4988.084986	0.063380498	0.046001974	0.034757047	0	0	0	0	0	0	0	0	0	0	0	0	0	0	0	0	0	0	0	0	0	15777.72401	21738.19753	28771.14379	0	0	0	0	0	0	0	0	0	0	0	0	0
2021	4	Luxembourg	149.9712526	4.502601118	0.163479056	1.4	62.96	0	0	0	0	0	0	0	0	0	0	0	0	0	0	0	0	0	0	0	0	0	0	0	0	0	0	0	0	0	0	0	0	0	0	0	0	0	0	0	0	0	0
2021	4	Namur	113.6653972	5.431797744	0.229543749	1.7	62.96	0.564705788	1770.83363	0.04707558	0	0	0	0	0	0	0	0	0	0	0	0	0	0	0	0	0	0	0	0	0	0	0	21242.4359	0	0	0	0	0	0	0	0	0	0	0	0	0	0	0
2021	5	Brussels	133.0360583	8.770707476	0.662393338	3.6	62.96	0.883710255	1131.592617	0.347713468	0.032705722	0.010328123	0.002950892	0	0	0	0	0	0	0	0	0	0	0	0	0	0	0	0	0	0	0	0	2875.931165	30575.68922	96823.01587	338880.5556	0	0	0	0	0	0	0	0	0	0	0	0
2021	5	Antwerp	104.4508095	7.411262133	0.204049642	2.3	62.96	1.059597211	943.7548433	0.229695808	0.048359818	0.026445943	0.018234904	0	0	0	0	0	0	0	0	0	0	0	0	0	0	0	0	0	0	0	0	4353.58403	20678.32415	37812.98387	54839.88304	0	0	0	0	0	0	0	0	0	0	0	0
2021	5	Flemish Brabant	109.9748383	3.183935068	0.240344072	1.7	62.96	1.09363867	914.3787867	0.403241074	0.127443455	0.03407671	0	0	0	0	0	0	0	0	0	0	0	0	0	0	0	0	0	0	0	0	0	2479.906103	7846.617151	29345.55556	0	0	0	0	0	0	0	0	0	0	0	0	0
2021	5	Walloon Brabant	159.0586087	7.11836366	0.293816597	2.5	62.96	0.919250755	1087.842457	0.516695017	0.017673179	0	0	0	0	0	0	0	0	0	0	0	0	0	0	0	0	0	0	0	0	0	0	1935.377672	56582.91667	0	0	0	0	0	0	0	0	0	0	0	0	0	0
2021	5	West Flanders	147.3433324	12.21628306	0.1571496	2.8	62.96	1.520802585	657.547541	0.383524805	0.009723164	0.003739678	0.001495871	0	0	0	0	0	0	0	0	0	0	0	0	0	0	0	0	0	0	0	0	2607.393283	102847.1795	267402.6667	668506.6667	0	0	0	0	0	0	0	0	0	0	0	0
2021	5	East Flanders	140.5586439	9.335757584	0.155965908	1.7	62.96	0.999317772	1000.682694	0.258202246	0.025265302	0.006463217	0.005875652	0	0	0	0	0	0	0	0	0	0	0	0	0	0	0	0	0	0	0	0	3872.932996	39579.97416	154721.7172	170193.8889	0	0	0	0	0	0	0	0	0	0	0	0
2021	5	Hainaut	141.2388452	9.584329844	0.116869386	1.9	62.96	1.295444769	771.9356504	0.468517705	0.033285114	0.005349393	0.002674697	0	0	0	0	0	0	0	0	0	0	0	0	0	0	0	0	0	0	0	0	2134.391056	30043.45982	186937.0833	373874.1667	0	0	0	0	0	0	0	0	0	0	0	0
2021	5	Liege	94.13317681	6.041113837	0.148593367	3.2	62.96	1.401087581	713.7312568	0.532429511	0.019205332	0.01595936	0	0	0	0	0	0	0	0	0	0	0	0	0	0	0	0	0	0	0	0	0	1878.182896	52068.87324	62659.15254	0	0	0	0	0	0	0	0	0	0	0	0	0
2021	5	Limburg	119.7187178	10.44983116	0.118355696	3.4	62.96	1.072016374	932.8215724	0.200477739	0.063380498	0.046001974	0.034757047	0	0	0	0	0	0	0	0	0	0	0	0	0	0	0	0	0	0	0	0	4988.084986	15777.72401	21738.19753	28771.14379	0	0	0	0	0	0	0	0	0	0	0	0
2021	5	Luxembourg	134.0389717	3.463539322	0.100096286	0	62.96	0	0	0	0	0	0	0	0	0	0	0	0	0	0	0	0	0	0	0	0	0	0	0	0	0	0	0	0	0	0	0	0	0	0	0	0	0	0	0	0	0	0
2021	5	Namur	142.0314521	7.845930075	0.12392546	3.2	62.96	1.112915004	898.5412148	0.564705788	0.04707558	0	0	0	0	0	0	0	0	0	0	0	0	0	0	0	0	0	0	0	0	0	0	1770.83363	21242.4359	0	0	0	0	0	0	0	0	0	0	0	0	0	0
2021	6	Brussels	123.609597	7.86904596	0.560915432	2.6	62.96	1.186914432	842.5207182	0.883710255	0.347713468	0.032705722	0.010328123	0.002950892	0	0	0	0	0	0	0	0	0	0	0	0	0	0	0	0	0	0	0	1131.592617	2875.931165	30575.68922	96823.01587	338880.5556	0	0	0	0	0	0	0	0	0	0	0
2021	6	Antwerp	91.70770409	5.278524828	0.173924727	1.5	62.96	2.112796211	473.306415	1.059597211	0.229695808	0.048359818	0.026445943	0.018234904	0	0	0	0	0	0	0	0	0	0	0	0	0	0	0	0	0	0	0	943.7548433	4353.58403	20678.32415	37812.98387	54839.88304	0	0	0	0	0	0	0	0	0	0	0
2021	6	Flemish Brabant	84.76151466	2.323412077	0.184496129	1.3	62.96	2.142444092	466.7566373	1.09363867	0.403241074	0.127443455	0.03407671	0	0	0	0	0	0	0	0	0	0	0	0	0	0	0	0	0	0	0	0	914.3787867	2479.906103	7846.617151	29345.55556	0	0	0	0	0	0	0	0	0	0	0	0
2021	6	Walloon Brabant	119.2939565	7.609285292	0.221405656	3.5	62.96	1.6907341	591.4590592	0.919250755	0.516695017	0.017673179	0	0	0	0	0	0	0	0	0	0	0	0	0	0	0	0	0	0	0	0	0	1087.842457	1935.377672	56582.91667	0	0	0	0	0	0	0	0	0	0	0	0	0
2021	6	West Flanders	122.4121425	13.29663462	0.12739838	1.9	62.96	2.806670257	356.2940811	1.520802585	0.383524805	0.009723164	0.003739678	0.001495871	0	0	0	0	0	0	0	0	0	0	0	0	0	0	0	0	0	0	0	657.547541	2607.393283	102847.1795	267402.6667	668506.6667	0	0	0	0	0	0	0	0	0	0	0
2021	6	East Flanders	128.6767706	9.401042602	0.12619594	1.6	62.96	2.2585352	442.7648504	0.999317772	0.258202246	0.025265302	0.006463217	0.005875652	0	0	0	0	0	0	0	0	0	0	0	0	0	0	0	0	0	0	0	1000.682694	3872.932996	39579.97416	154721.7172	170193.8889	0	0	0	0	0	0	0	0	0	0	0
2021	6	Hainaut	108.102325	9.732924105	0.101266989	1.5	62.96	2.148227233	465.5001038	1.295444769	0.468517705	0.033285114	0.005349393	0.002674697	0	0	0	0	0	0	0	0	0	0	0	0	0	0	0	0	0	0	0	771.9356504	2134.391056	30043.45982	186937.0833	373874.1667	0	0	0	0	0	0	0	0	0	0	0
2021	6	Liege	78.444314	5.40995269	0.12010095	2.3	62.96	2.101315791	475.8922978	1.401087581	0.532429511	0.019205332	0.01595936	0	0	0	0	0	0	0	0	0	0	0	0	0	0	0	0	0	0	0	0	713.7312568	1878.182896	52068.87324	62659.15254	0	0	0	0	0	0	0	0	0	0	0	0
2021	6	Limburg	85.98393679	7.383032882	0.107224354	0.4	62.96	2.118703267	471.9868118	1.072016374	0.200477739	0.063380498	0.046001974	0.034757047	0	0	0	0	0	0	0	0	0	0	0	0	0	0	0	0	0	0	0	932.8215724	4988.084986	15777.72401	21738.19753	28771.14379	0	0	0	0	0	0	0	0	0	0	0
2021	6	Luxembourg	140.2733425	3.809893254	0.084856713	1.2	62.96	1.922264323	520.2198198	0	0	0	0	0	0	0	0	0	0	0	0	0	0	0	0	0	0	0	0	0	0	0	0	0	0	0	0	0	0	0	0	0	0	0	0	0	0	0	0
2021	6	Namur	109.4406657	4.224731579	0.096162938	2.5	62.96	2.039539464	490.3067666	1.112915004	0.564705788	0.04707558	0	0	0	0	0	0	0	0	0	0	0	0	0	0	0	0	0	0	0	0	0	898.5412148	1770.83363	21242.4359	0	0	0	0	0	0	0	0	0	0	0	0	0
2021	7	Brussels	148.2003656	10.00024591	0.619195554	3	62.96	1.471839471	679.4219202	1.186914432	0.883710255	0.347713468	0.032705722	0.010328123	0.002950892	0	0	0	0	0	0	0	0	0	0	0	0	0	0	0	0	0	0	842.5207182	1131.592617	2875.931165	30575.68922	96823.01587	338880.5556	0	0	0	0	0	0	0	0	0	0
2021	7	Antwerp	111.4355242	5.331843261	0.18778752	2.1	62.96	2.73022366	366.2703589	2.112796211	1.059597211	0.229695808	0.048359818	0.026445943	0.018234904	0	0	0	0	0	0	0	0	0	0	0	0	0	0	0	0	0	0	473.306415	943.7548433	4353.58403	20678.32415	37812.98387	54839.88304	0	0	0	0	0	0	0	0	0	0
2021	7	Flemish Brabant	121.5058464	1.807098282	0.202222903	1.8	62.96	2.857280541	349.9831346	2.142444092	1.09363867	0.403241074	0.127443455	0.03407671	0	0	0	0	0	0	0	0	0	0	0	0	0	0	0	0	0	0	0	466.7566373	914.3787867	2479.906103	7846.617151	29345.55556	0	0	0	0	0	0	0	0	0	0	0
2021	7	Walloon Brabant	153.1675491	8.100206923	0.22557849	2	62.96	2.144100227	466.3961076	1.6907341	0.919250755	0.516695017	0.017673179	0	0	0	0	0	0	0	0	0	0	0	0	0	0	0	0	0	0	0	0	591.4590592	1087.842457	1935.377672	56582.91667	0	0	0	0	0	0	0	0	0	0	0	0
2021	7	West Flanders	138.6174159	10.72041166	0.134462218	1.7	62.96	3.5513649	281.5818786	2.806670257	1.520802585	0.383524805	0.009723164	0.003739678	0.001495871	0	0	0	0	0	0	0	0	0	0	0	0	0	0	0	0	0	0	356.2940811	657.547541	2607.393283	102847.1795	267402.6667	668506.6667	0	0	0	0	0	0	0	0	0	0
2021	7	East Flanders	169.806332	9.79275271	0.12619594	1.5	62.96	2.948663126	339.13674	2.2585352	0.999317772	0.258202246	0.025265302	0.006463217	0.005875652	0	0	0	0	0	0	0	0	0	0	0	0	0	0	0	0	0	0	442.7648504	1000.682694	3872.932996	39579.97416	154721.7172	170193.8889	0	0	0	0	0	0	0	0	0	0
2021	7	Hainaut	120.8071343	8.989952799	0.101564177	1.8	62.96	2.496160696	400.6152335	2.148227233	1.295444769	0.468517705	0.033285114	0.005349393	0.002674697	0	0	0	0	0	0	0	0	0	0	0	0	0	0	0	0	0	0	465.5001038	771.9356504	2134.391056	30043.45982	186937.0833	373874.1667	0	0	0	0	0	0	0	0	0	0
2021	7	Liege	85.92808189	5.319786812	0.130740523	2.8	62.96	2.589113192	386.232631	2.101315791	1.401087581	0.532429511	0.019205332	0.01595936	0	0	0	0	0	0	0	0	0	0	0	0	0	0	0	0	0	0	0	475.8922978	713.7312568	1878.182896	52068.87324	62659.15254	0	0	0	0	0	0	0	0	0	0	0
2021	7	Limburg	104.6118967	8.405298973	0.116424749	3.6	62.96	2.836674818	352.5254264	2.118703267	1.072016374	0.200477739	0.063380498	0.046001974	0.034757047	0	0	0	0	0	0	0	0	0	0	0	0	0	0	0	0	0	0	471.9868118	932.8215724	4988.084986	15777.72401	21738.19753	28771.14379	0	0	0	0	0	0	0	0	0	0
2021	7	Luxembourg	170.4061346	4.84895505	0.10217441	3.9	62.96	2.556092019	391.2222222	1.922264323	0	0	0	0	0	0	0	0	0	0	0	0	0	0	0	0	0	0	0	0	0	0	0	520.2198198	0	0	0	0	0	0	0	0	0	0	0	0	0	0	0
2021	7	Namur	153.6997584	5.029442356	0.109843021	2.4	62.96	2.668823292	374.6969697	2.039539464	1.112915004	0.564705788	0.04707558	0	0	0	0	0	0	0	0	0	0	0	0	0	0	0	0	0	0	0	0	490.3067666	898.5412148	1770.83363	21242.4359	0	0	0	0	0	0	0	0	0	0	0	0
2021	8	Brussels	185.0045493	13.36098429	0.649770076	2.2	62.96	1.726599834	579.1729966	1.471839471	1.186914432	0.883710255	0.347713468	0.032705722	0.010328123	0.002950892	0	0	0	0	0	0	0	0	0	0	0	0	0	0	0	0	0	679.4219202	842.5207182	1131.592617	2875.931165	30575.68922	96823.01587	338880.5556	0	0	0	0	0	0	0	0	0
2021	8	Antwerp	124.2852664	8.424312352	0.199197664	2.3	62.96	2.958586507	337.9992431	2.73022366	2.112796211	1.059597211	0.229695808	0.048359818	0.026445943	0.018234904	0	0	0	0	0	0	0	0	0	0	0	0	0	0	0	0	0	366.2703589	473.306415	943.7548433	4353.58403	20678.32415	37812.98387	54839.88304	0	0	0	0	0	0	0	0	0
2021	8	Flemish Brabant	118.235859	3.269987368	0.20248106	2.7	62.96	3.126452133	319.8513707	2.857280541	2.142444092	1.09363867	0.403241074	0.127443455	0.03407671	0	0	0	0	0	0	0	0	0	0	0	0	0	0	0	0	0	0	349.9831346	466.7566373	914.3787867	2479.906103	7846.617151	29345.55556	0	0	0	0	0	0	0	0	0	0
2021	8	Walloon Brabant	180.1682388	6.627442028	0.208641693	2.2	62.96	2.611212159	382.963903	2.144100227	1.6907341	0.919250755	0.516695017	0.017673179	0	0	0	0	0	0	0	0	0	0	0	0	0	0	0	0	0	0	0	466.3961076	591.4590592	1087.842457	1935.377672	56582.91667	0	0	0	0	0	0	0	0	0	0	0
2021	8	West Flanders	135.2932573	12.71490686	0.15839616	1.4	62.96	3.808737883	262.5541664	3.5513649	2.806670257	1.520802585	0.383524805	0.009723164	0.003739678	0.001495871	0	0	0	0	0	0	0	0	0	0	0	0	0	0	0	0	0	281.5818786	356.2940811	657.547541	2607.393283	102847.1795	267402.6667	668506.6667	0	0	0	0	0	0	0	0	0
2021	8	East Flanders	170.9814623	11.5554482	0.151265387	1.4	62.96	3.303421914	302.7164032	2.948663126	2.2585352	0.999317772	0.258202246	0.025265302	0.006463217	0.005875652	0	0	0	0	0	0	0	0	0	0	0	0	0	0	0	0	0	339.13674	442.7648504	1000.682694	3872.932996	39579.97416	154721.7172	170193.8889	0	0	0	0	0	0	0	0	0
2021	8	Hainaut	161.2247733	10.47589541	0.114937661	0.9	62.96	2.879236701	347.3142724	2.496160696	2.148227233	1.295444769	0.468517705	0.033285114	0.005349393	0.002674697	0	0	0	0	0	0	0	0	0	0	0	0	0	0	0	0	0	400.6152335	465.5001038	771.9356504	2134.391056	30043.45982	186937.0833	373874.1667	0	0	0	0	0	0	0	0	0
2021	8	Liege	88.45272648	5.229620934	0.141380097	2.5	62.96	3.095394597	323.0605884	2.589113192	2.101315791	1.401087581	0.532429511	0.019205332	0.01595936	0	0	0	0	0	0	0	0	0	0	0	0	0	0	0	0	0	0	386.232631	475.8922978	713.7312568	1878.182896	52068.87324	62659.15254	0	0	0	0	0	0	0	0	0	0
2021	8	Limburg	94.50282089	8.178128731	0.124602878	1.2	62.96	2.99751135	333.6100796	2.836674818	2.118703267	1.072016374	0.200477739	0.063380498	0.046001974	0.034757047	0	0	0	0	0	0	0	0	0	0	0	0	0	0	0	0	0	352.5254264	471.9868118	932.8215724	4988.084986	15777.72401	21738.19753	28771.14379	0	0	0	0	0	0	0	0	0
2021	8	Luxembourg	152.0493762	8.658848304	0.107023365	1	62.96	2.830404334	353.3064121	2.556092019	1.922264323	0	0	0	0	0	0	0	0	0	0	0	0	0	0	0	0	0	0	0	0	0	0	391.2222222	520.2198198	0	0	0	0	0	0	0	0	0	0	0	0	0	0
2021	8	Namur	161.1433331	9.656529323	0.125937237	2.1	62.96	3.1846429	314.0069488	2.668823292	2.039539464	1.112915004	0.564705788	0.04707558	0	0	0	0	0	0	0	0	0	0	0	0	0	0	0	0	0	0	0	374.6969697	490.3067666	898.5412148	1770.83363	21242.4359	0	0	0	0	0	0	0	0	0	0	0
2021	9	Brussels	174.512488	13.52492274	0.604605031	3	62.96	1.907915768	524.1321533	1.726599834	1.471839471	1.186914432	0.883710255	0.347713468	0.032705722	0.010328123	0.002950892	0	0	0	0	0	0	0	0	0	0	0	0	0	0	0	0	579.1729966	679.4219202	842.5207182	1131.592617	2875.931165	30575.68922	96823.01587	338880.5556	0	0	0	0	0	0	0	0
2021	9	Antwerp	124.8717692	9.490681004	0.203249865	1.7	62.96	3.103985873	322.1664147	2.958586507	2.73022366	2.112796211	1.059597211	0.229695808	0.048359818	0.026445943	0.018234904	0	0	0	0	0	0	0	0	0	0	0	0	0	0	0	0	337.9992431	366.2703589	473.306415	943.7548433	4353.58403	20678.32415	37812.98387	54839.88304	0	0	0	0	0	0	0	0
2021	9	Flemish Brabant	115.6542901	2.495516675	0.209021035	2	62.96	3.316369557	301.5345494	3.126452133	2.857280541	2.142444092	1.09363867	0.403241074	0.127443455	0.03407671	0	0	0	0	0	0	0	0	0	0	0	0	0	0	0	0	0	319.8513707	349.9831346	466.7566373	914.3787867	2479.906103	7846.617151	29345.55556	0	0	0	0	0	0	0	0	0
2021	9	Walloon Brabant	134.7579879	3.436451422	0.234169618	2.1	62.96	3.030459233	329.9829904	2.611212159	2.144100227	1.6907341	0.919250755	0.516695017	0.017673179	0	0	0	0	0	0	0	0	0	0	0	0	0	0	0	0	0	0	382.963903	466.3961076	591.4590592	1087.842457	1935.377672	56582.91667	0	0	0	0	0	0	0	0	0	0
2021	9	West Flanders	140.1132873	10.72041166	0.148174372	1.1	62.96	4.002536333	249.8415796	3.808737883	3.5513649	2.806670257	1.520802585	0.383524805	0.009723164	0.003739678	0.001495871	0	0	0	0	0	0	0	0	0	0	0	0	0	0	0	0	262.5541664	281.5818786	356.2940811	657.547541	2607.393283	102847.1795	267402.6667	668506.6667	0	0	0	0	0	0	0	0
2021	9	East Flanders	159.4260141	9.46632762	0.144345175	1.8	62.96	3.578989975	279.4084384	3.303421914	2.948663126	2.2585352	0.999317772	0.258202246	0.025265302	0.006463217	0.005875652	0	0	0	0	0	0	0	0	0	0	0	0	0	0	0	0	302.7164032	339.13674	442.7648504	1000.682694	3872.932996	39579.97416	154721.7172	170193.8889	0	0	0	0	0	0	0	0
2021	9	Hainaut	164.8653327	12.18472941	0.096511973	2	62.96	3.351989343	298.3303041	2.879236701	2.496160696	2.148227233	1.295444769	0.468517705	0.033285114	0.005349393	0.002674697	0	0	0	0	0	0	0	0	0	0	0	0	0	0	0	0	347.3142724	400.6152335	465.5001038	771.9356504	2134.391056	30043.45982	186937.0833	373874.1667	0	0	0	0	0	0	0	0
2021	9	Liege	79.7066363	5.770616203	0.131371684	3.4	62.96	3.577060719	279.5591349	3.095394597	2.589113192	2.101315791	1.401087581	0.532429511	0.019205332	0.01595936	0	0	0	0	0	0	0	0	0	0	0	0	0	0	0	0	0	323.0605884	386.232631	475.8922978	713.7312568	1878.182896	52068.87324	62659.15254	0	0	0	0	0	0	0	0	0
2021	9	Limburg	109.609642	7.155862639	0.118923622	3.9	62.96	3.130860282	319.4010303	2.99751135	2.836674818	2.118703267	1.072016374	0.200477739	0.063380498	0.046001974	0.034757047	0	0	0	0	0	0	0	0	0	0	0	0	0	0	0	0	333.6100796	352.5254264	471.9868118	932.8215724	4988.084986	15777.72401	21738.19753	28771.14379	0	0	0	0	0	0	0	0
2021	9	Luxembourg	142.3514661	8.312494372	0.103559826	1.8	62.96	3.083242704	324.3338576	2.830404334	2.556092019	1.922264323	0	0	0	0	0	0	0	0	0	0	0	0	0	0	0	0	0	0	0	0	0	353.3064121	391.2222222	520.2198198	0	0	0	0	0	0	0	0	0	0	0	0	0
2021	9	Namur	206.609492	11.46712857	0.121108972	0.7	62.96	3.754579307	266.3414242	3.1846429	2.668823292	2.039539464	1.112915004	0.564705788	0.04707558	0	0	0	0	0	0	0	0	0	0	0	0	0	0	0	0	0	0	314.0069488	374.6969697	490.3067666	898.5412148	1770.83363	21242.4359	0	0	0	0	0	0	0	0	0	0
2021	10	Brussels	239.2681787	14.75446118	0.610834693	4.1	62.96	2.167676254	461.3235016	1.907915768	1.726599834	1.471839471	1.186914432	0.883710255	0.347713468	0.032705722	0.010328123	0.002950892	0	0	0	0	0	0	0	0	0	0	0	0	0	0	0	524.1321533	579.1729966	679.4219202	842.5207182	1131.592617	2875.931165	30575.68922	96823.01587	338880.5556	0	0	0	0	0	0	0
2021	10	Antwerp	157.1294209	9.757273167	0.194025776	4	62.96	3.409180581	293.3256178	3.103985873	2.958586507	2.73022366	2.112796211	1.059597211	0.229695808	0.048359818	0.026445943	0.018234904	0	0	0	0	0	0	0	0	0	0	0	0	0	0	0	322.1664147	337.9992431	366.2703589	473.306415	943.7548433	4353.58403	20678.32415	37812.98387	54839.88304	0	0	0	0	0	0	0
2021	10	Flemish Brabant	139.4907769	2.667621274	0.201018171	1.7	62.96	3.834232293	260.8084027	3.316369557	3.126452133	2.857280541	2.142444092	1.09363867	0.403241074	0.127443455	0.03407671	0	0	0	0	0	0	0	0	0	0	0	0	0	0	0	0	301.5345494	319.8513707	349.9831346	466.7566373	914.3787867	2479.906103	7846.617151	29345.55556	0	0	0	0	0	0	0	0
2021	10	Walloon Brabant	174.2771793	5.645598765	0.230487706	4	62.96	3.430314902	291.5184258	3.030459233	2.611212159	2.144100227	1.6907341	0.919250755	0.516695017	0.017673179	0	0	0	0	0	0	0	0	0	0	0	0	0	0	0	0	0	329.9829904	382.963903	466.3961076	591.4590592	1087.842457	1935.377672	56582.91667	0	0	0	0	0	0	0	0	0
2021	10	West Flanders	168.6179478	11.55145133	0.140528807	2.3	62.96	4.674930525	213.9069222	4.002536333	3.808737883	3.5513649	2.806670257	1.520802585	0.383524805	0.009723164	0.003739678	0.001495871	0	0	0	0	0	0	0	0	0	0	0	0	0	0	0	249.8415796	262.5541664	281.5818786	356.2940811	657.547541	2607.393283	102847.1795	267402.6667	668506.6667	0	0	0	0	0	0	0
2021	10	East Flanders	210.6094683	12.86114856	0.141994914	2.1	62.96	3.984605793	250.9658551	3.578989975	3.303421914	2.948663126	2.2585352	0.999317772	0.258202246	0.025265302	0.006463217	0.005875652	0	0	0	0	0	0	0	0	0	0	0	0	0	0	0	279.4084384	302.7164032	339.13674	442.7648504	1000.682694	3872.932996	39579.97416	154721.7172	170193.8889	0	0	0	0	0	0	0
2021	10	Hainaut	216.9476213	13.67067202	0.095100327	1.1	62.96	3.7492561	266.7195767	3.351989343	2.879236701	2.496160696	2.148227233	1.295444769	0.468517705	0.033285114	0.005349393	0.002674697	0	0	0	0	0	0	0	0	0	0	0	0	0	0	0	298.3303041	347.3142724	400.6152335	465.5001038	771.9356504	2134.391056	30043.45982	186937.0833	373874.1667	0	0	0	0	0	0	0
2021	10	Liege	114.1500018	3.967298639	0.117215642	6.5	62.96	4.015717716	249.0214878	3.577060719	3.095394597	2.589113192	2.101315791	1.401087581	0.532429511	0.019205332	0.01595936	0	0	0	0	0	0	0	0	0	0	0	0	0	0	0	0	279.5591349	323.0605884	386.232631	475.8922978	713.7312568	1878.182896	52068.87324	62659.15254	0	0	0	0	0	0	0	0
2021	10	Limburg	141.1863057	7.950958488	0.110291153	2.8	62.96	3.43265595	291.3196122	3.130860282	2.99751135	2.836674818	2.118703267	1.072016374	0.200477739	0.063380498	0.046001974	0.034757047	0	0	0	0	0	0	0	0	0	0	0	0	0	0	0	319.4010303	333.6100796	352.5254264	471.9868118	932.8215724	4988.084986	15777.72401	21738.19753	28771.14379	0	0	0	0	0	0	0
2021	10	Luxembourg	199.8462189	6.927078643	0.084164006	2.3	62.96	3.196846794	312.808234	3.083242704	2.830404334	2.556092019	1.922264323	0	0	0	0	0	0	0	0	0	0	0	0	0	0	0	0	0	0	0	0	324.3338576	353.3064121	391.2222222	520.2198198	0	0	0	0	0	0	0	0	0	0	0	0
2021	10	Namur	271.1875318	14.48479398	0.117487773	2.2	62.96	4.15572763	240.6317471	3.754579307	3.1846429	2.668823292	2.039539464	1.112915004	0.564705788	0.04707558	0	0	0	0	0	0	0	0	0	0	0	0	0	0	0	0	0	266.3414242	314.0069488	374.6969697	490.3067666	898.5412148	1770.83363	21242.4359	0	0	0	0	0	0	0	0	0
2021	11	Brussels	304.925531	19.6726149	0.608211677	2.3	62.96	2.480798708	403.0959855	2.167676254	1.907915768	1.726599834	1.471839471	1.186914432	0.883710255	0.347713468	0.032705722	0.010328123	0.002950892	0	0	0	0	0	0	0	0	0	0	0	0	0	0	461.3235016	524.1321533	579.1729966	679.4219202	842.5207182	1131.592617	2875.931165	30575.68922	96823.01587	338880.5556	0	0	0	0	0	0
2021	11	Antwerp	213.3803673	10.34377593	0.194452324	3.5	62.96	3.9834201	251.0405568	3.409180581	3.103985873	2.958586507	2.73022366	2.112796211	1.059597211	0.229695808	0.048359818	0.026445943	0.018234904	0	0	0	0	0	0	0	0	0	0	0	0	0	0	293.3256178	322.1664147	337.9992431	366.2703589	473.306415	943.7548433	4353.58403	20678.32415	37812.98387	54839.88304	0	0	0	0	0	0
2021	11	Flemish Brabant	192.154784	4.04445806	0.209193139	2.1	62.96	4.548724533	219.8418464	3.834232293	3.316369557	3.126452133	2.857280541	2.142444092	1.09363867	0.403241074	0.127443455	0.03407671	0	0	0	0	0	0	0	0	0	0	0	0	0	0	0	260.8084027	301.5345494	319.8513707	349.9831346	466.7566373	914.3787867	2479.906103	7846.617151	29345.55556	0	0	0	0	0	0	0
2021	11	Walloon Brabant	279.0889476	5.891059581	0.229505863	2.7	62.96	3.73984099	267.3910475	3.430314902	3.030459233	2.611212159	2.144100227	1.6907341	0.919250755	0.516695017	0.017673179	0	0	0	0	0	0	0	0	0	0	0	0	0	0	0	0	291.5184258	329.9829904	382.963903	466.3961076	591.4590592	1087.842457	1935.377672	56582.91667	0	0	0	0	0	0	0	0
2021	11	West Flanders	236.2645764	13.04732272	0.15881168	3.3	62.96	5.330039092	187.6158847	4.674930525	4.002536333	3.808737883	3.5513649	2.806670257	1.520802585	0.383524805	0.009723164	0.003739678	0.001495871	0	0	0	0	0	0	0	0	0	0	0	0	0	0	213.9069222	249.8415796	262.5541664	281.5818786	356.2940811	657.547541	2607.393283	102847.1795	267402.6667	668506.6667	0	0	0	0	0	0
2021	11	East Flanders	287.8416447	14.55855903	0.151526527	1.4	62.96	4.681392791	213.6116418	3.984605793	3.578989975	3.303421914	2.948663126	2.2585352	0.999317772	0.258202246	0.025265302	0.006463217	0.005875652	0	0	0	0	0	0	0	0	0	0	0	0	0	0	250.9658551	279.4084384	302.7164032	339.13674	442.7648504	1000.682694	3872.932996	39579.97416	154721.7172	170193.8889	0	0	0	0	0	0
2021	11	Hainaut	289.9817006	17.31123142	0.113971798	2.1	62.96	3.958253928	252.6366469	3.7492561	3.351989343	2.879236701	2.496160696	2.148227233	1.295444769	0.468517705	0.033285114	0.005349393	0.002674697	0	0	0	0	0	0	0	0	0	0	0	0	0	0	266.7195767	298.3303041	347.3142724	400.6152335	465.5001038	771.9356504	2134.391056	30043.45982	186937.0833	373874.1667	0	0	0	0	0	0
2021	11	Liege	144.9867321	5.860782081	0.128576542	2.6	62.96	4.254206464	235.0614641	4.015717716	3.577060719	3.095394597	2.589113192	2.101315791	1.401087581	0.532429511	0.019205332	0.01595936	0	0	0	0	0	0	0	0	0	0	0	0	0	0	0	249.0214878	279.5591349	323.0605884	386.232631	475.8922978	713.7312568	1878.182896	52068.87324	62659.15254	0	0	0	0	0	0	0
2021	11	Limburg	205.3618992	11.01775676	0.11710626	4.7	62.96	4.103262505	243.7085121	3.43265595	3.130860282	2.99751135	2.836674818	2.118703267	1.072016374	0.200477739	0.063380498	0.046001974	0.034757047	0	0	0	0	0	0	0	0	0	0	0	0	0	0	291.3196122	319.4010303	333.6100796	352.5254264	471.9868118	932.8215724	4988.084986	15777.72401	21738.19753	28771.14379	0	0	0	0	0	0
2021	11	Luxembourg	301.327921	10.39061796	0.094900977	0	62.96	3.349242524	298.5749741	3.196846794	3.083242704	2.830404334	2.556092019	1.922264323	0	0	0	0	0	0	0	0	0	0	0	0	0	0	0	0	0	0	0	312.808234	324.3338576	353.3064121	391.2222222	520.2198198	0	0	0	0	0	0	0	0	0	0	0
2021	11	Namur	448.2239027	16.89892631	0.107227711	1.8	62.96	4.339604042	230.4357702	4.15572763	3.754579307	3.1846429	2.668823292	2.039539464	1.112915004	0.564705788	0.04707558	0	0	0	0	0	0	0	0	0	0	0	0	0	0	0	0	240.6317471	266.3414242	314.0069488	374.6969697	490.3067666	898.5412148	1770.83363	21242.4359	0	0	0	0	0	0	0	0
2021	12	Brussels	356.4841758	23.68910711	0.611572416	3.4	62.96	2.919334082	342.543872	2.480798708	2.167676254	1.907915768	1.726599834	1.471839471	1.186914432	0.883710255	0.347713468	0.032705722	0.010328123	0.002950892	0	0	0	0	0	0	0	0	0	0	0	0	0	403.0959855	461.3235016	524.1321533	579.1729966	679.4219202	842.5207182	1131.592617	2875.931165	30575.68922	96823.01587	338880.5556	0	0	0	0	0
2021	12	Antwerp	231.2953607	11.78337361	0.206182379	3.8	62.96	4.541504134	220.1913662	3.9834201	3.409180581	3.103985873	2.958586507	2.73022366	2.112796211	1.059597211	0.229695808	0.048359818	0.026445943	0.018234904	0	0	0	0	0	0	0	0	0	0	0	0	0	251.0405568	293.3256178	322.1664147	337.9992431	366.2703589	473.306415	943.7548433	4353.58403	20678.32415	37812.98387	54839.88304	0	0	0	0	0
2021	12	Flemish Brabant	221.0683565	5.851556342	0.210828133	2.2	62.96	5.172517649	193.3294515	4.548724533	3.834232293	3.316369557	3.126452133	2.857280541	2.142444092	1.09363867	0.403241074	0.127443455	0.03407671	0	0	0	0	0	0	0	0	0	0	0	0	0	0	219.8418464	260.8084027	301.5345494	319.8513707	349.9831346	466.7566373	914.3787867	2479.906103	7846.617151	29345.55556	0	0	0	0	0	0
2021	12	Walloon Brabant	315.1716876	11.29119753	0.245215355	3.2	62.96	4.284027619	233.4251991	3.73984099	3.430314902	3.030459233	2.611212159	2.144100227	1.6907341	0.919250755	0.516695017	0.017673179	0	0	0	0	0	0	0	0	0	0	0	0	0	0	0	267.3910475	291.5184258	329.9829904	382.963903	466.3961076	591.4590592	1087.842457	1935.377672	56582.91667	0	0	0	0	0	0	0
2021	12	West Flanders	267.4285638	18.61528847	0.156152353	1.9	62.96	6.150441448	162.5899553	5.330039092	4.674930525	4.002536333	3.808737883	3.5513649	2.806670257	1.520802585	0.383524805	0.009723164	0.003739678	0.001495871	0	0	0	0	0	0	0	0	0	0	0	0	0	187.6158847	213.9069222	249.8415796	262.5541664	281.5818786	356.2940811	657.547541	2607.393283	102847.1795	267402.6667	668506.6667	0	0	0	0	0
2021	12	East Flanders	309.2551306	16.38653953	0.153093367	2.6	62.96	5.349715521	186.9258274	4.681392791	3.984605793	3.578989975	3.303421914	2.948663126	2.2585352	0.999317772	0.258202246	0.025265302	0.006463217	0.005875652	0	0	0	0	0	0	0	0	0	0	0	0	0	213.6116418	250.9658551	279.4084384	302.7164032	339.13674	442.7648504	1000.682694	3872.932996	39579.97416	154721.7172	170193.8889	0	0	0	0	0
2021	12	Hainaut	338.7949154	20.80319656	0.106987868	2.4	62.96	4.480414162	223.1936522	3.958253928	3.7492561	3.351989343	2.879236701	2.496160696	2.148227233	1.295444769	0.468517705	0.033285114	0.005349393	0.002674697	0	0	0	0	0	0	0	0	0	0	0	0	0	252.6366469	266.7195767	298.3303041	347.3142724	400.6152335	465.5001038	771.9356504	2134.391056	30043.45982	186937.0833	373874.1667	0	0	0	0	0
2021	12	Liege	200.8895766	7.754265522	0.12992903	5.2	62.96	4.639124598	215.5579095	4.254206464	4.015717716	3.577060719	3.095394597	2.589113192	2.101315791	1.401087581	0.532429511	0.019205332	0.01595936	0	0	0	0	0	0	0	0	0	0	0	0	0	0	235.0614641	249.0214878	279.5591349	323.0605884	386.232631	475.8922978	713.7312568	1878.182896	52068.87324	62659.15254	0	0	0	0	0	0
2021	12	Limburg	257.2702996	11.244927	0.122899101	3.7	62.96	4.821688397	207.3962309	4.103262505	3.43265595	3.130860282	2.99751135	2.836674818	2.118703267	1.072016374	0.200477739	0.063380498	0.046001974	0.034757047	0	0	0	0	0	0	0	0	0	0	0	0	0	243.7085121	291.3196122	319.4010303	333.6100796	352.5254264	471.9868118	932.8215724	4988.084986	15777.72401	21738.19753	28771.14379	0	0	0	0	0
2021	12	Luxembourg	396.5752523	18.3567584	0.097325455	0	62.96	3.611778805	276.8718834	3.349242524	3.196846794	3.083242704	2.830404334	2.556092019	1.922264323	0	0	0	0	0	0	0	0	0	0	0	0	0	0	0	0	0	0	298.5749741	312.808234	324.3338576	353.3064121	391.2222222	520.2198198	0	0	0	0	0	0	0	0	0	0
2021	12	Namur	542.777419	17.5024594	0.111854798	3	62.96	4.621655169	216.3726984	4.339604042	4.15572763	3.754579307	3.1846429	2.668823292	2.039539464	1.112915004	0.564705788	0.04707558	0	0	0	0	0	0	0	0	0	0	0	0	0	0	0	230.4357702	240.6317471	266.3414242	314.0069488	374.6969697	490.3067666	898.5412148	1770.83363	21242.4359	0	0	0	0	0	0	0
2021	13	Brussels	290.9087928	24.5087994	0.623539923	1.5	70.37	3.434510685	291.1622912	2.919334082	2.480798708	2.167676254	1.907915768	1.726599834	1.471839471	1.186914432	0.883710255	0.347713468	0.032705722	0.010328123	0.002950892	0	0	0	0	0	0	0	0	0	0	0	0	342.543872	403.0959855	461.3235016	524.1321533	579.1729966	679.4219202	842.5207182	1131.592617	2875.931165	30575.68922	96823.01587	338880.5556	0	0	0	0
2021	13	Antwerp	196.8516532	12.2632395	0.217859116	2.2	70.37	5.159144858	193.8305722	4.541504134	3.9834201	3.409180581	3.103985873	2.958586507	2.73022366	2.112796211	1.059597211	0.229695808	0.048359818	0.026445943	0.018234904	0	0	0	0	0	0	0	0	0	0	0	0	220.1913662	251.0405568	293.3256178	322.1664147	337.9992431	366.2703589	473.306415	943.7548433	4353.58403	20678.32415	37812.98387	54839.88304	0	0	0	0
2021	13	Flemish Brabant	180.8819328	6.626027034	0.240258019	5.6	70.37	5.710516624	175.1155046	5.172517649	4.548724533	3.834232293	3.316369557	3.126452133	2.857280541	2.142444092	1.09363867	0.403241074	0.127443455	0.03407671	0	0	0	0	0	0	0	0	0	0	0	0	0	193.3294515	219.8418464	260.8084027	301.5345494	319.8513707	349.9831346	466.7566373	914.3787867	2479.906103	7846.617151	29345.55556	0	0	0	0	0
2021	13	Walloon Brabant	285.225468	10.8002759	0.263133995	0	70.37	4.643136793	215.3716431	4.284027619	3.73984099	3.430314902	3.030459233	2.611212159	2.144100227	1.6907341	0.919250755	0.516695017	0.017673179	0	0	0	0	0	0	0	0	0	0	0	0	0	0	233.4251991	267.3910475	291.5184258	329.9829904	382.963903	466.3961076	591.4590592	1087.842457	1935.377672	56582.91667	0	0	0	0	0	0
2021	13	West Flanders	204.1864454	18.44908054	0.169864507	0	70.37	6.696933131	149.3220823	6.150441448	5.330039092	4.674930525	4.002536333	3.808737883	3.5513649	2.806670257	1.520802585	0.383524805	0.009723164	0.003739678	0.001495871	0	0	0	0	0	0	0	0	0	0	0	0	162.5899553	187.6158847	213.9069222	249.8415796	262.5541664	281.5818786	356.2940811	657.547541	2607.393283	102847.1795	267402.6667	668506.6667	0	0	0	0
2021	13	East Flanders	265.3183134	16.77824964	0.175094418	0	70.37	6.032662095	165.7642985	5.349715521	4.681392791	3.984605793	3.578989975	3.303421914	2.948663126	2.2585352	0.999317772	0.258202246	0.025265302	0.006463217	0.005875652	0	0	0	0	0	0	0	0	0	0	0	0	186.9258274	213.6116418	250.9658551	279.4084384	302.7164032	339.13674	442.7648504	1000.682694	3872.932996	39579.97416	154721.7172	170193.8889	0	0	0	0
2021	13	Hainaut	308.2587947	22.66062482	0.131134435	8	70.37	5.229923615	191.2073815	4.480414162	3.958253928	3.7492561	3.351989343	2.879236701	2.496160696	2.148227233	1.295444769	0.468517705	0.033285114	0.005349393	0.002674697	0	0	0	0	0	0	0	0	0	0	0	0	223.1936522	252.6366469	266.7195767	298.3303041	347.3142724	400.6152335	465.5001038	771.9356504	2134.391056	30043.45982	186937.0833	373874.1667	0	0	0	0
2021	13	Liege	213.873463	10.45924187	0.146880216	7.1	70.37	5.178587047	193.1028659	4.639124598	4.254206464	4.015717716	3.577060719	3.095394597	2.589113192	2.101315791	1.401087581	0.532429511	0.019205332	0.01595936	0	0	0	0	0	0	0	0	0	0	0	0	0	215.5579095	235.0614641	249.0214878	279.5591349	323.0605884	386.232631	475.8922978	713.7312568	1878.182896	52068.87324	62659.15254	0	0	0	0	0
2021	13	Limburg	250.4551924	15.10682113	0.125511559	0	70.37	5.35338035	186.7978613	4.821688397	4.103262505	3.43265595	3.130860282	2.99751135	2.836674818	2.118703267	1.072016374	0.200477739	0.063380498	0.046001974	0.034757047	0	0	0	0	0	0	0	0	0	0	0	0	207.3962309	243.7085121	291.3196122	319.4010303	333.6100796	352.5254264	471.9868118	932.8215724	4988.084986	15777.72401	21738.19753	28771.14379	0	0	0	0
2021	13	Luxembourg	421.8590894	17.66405054	0.118106691	0	70.37	3.957440029	252.6886049	3.611778805	3.349242524	3.196846794	3.083242704	2.830404334	2.556092019	1.922264323	0	0	0	0	0	0	0	0	0	0	0	0	0	0	0	0	0	276.8718834	298.5749741	312.808234	324.3338576	353.3064121	391.2222222	520.2198198	0	0	0	0	0	0	0	0	0
2021	13	Namur	468.1404945	24.14132331	0.135794944	16.7	70.37	5.284334494	189.2385883	4.621655169	4.339604042	4.15572763	3.754579307	3.1846429	2.668823292	2.039539464	1.112915004	0.564705788	0.04707558	0	0	0	0	0	0	0	0	0	0	0	0	0	0	216.3726984	230.4357702	240.6317471	266.3414242	314.0069488	374.6969697	490.3067666	898.5412148	1770.83363	21242.4359	0	0	0	0	0	0
2021	14	Brussels	224.8415945	21.55790716	1.092731788	3.1	75.93	3.975179718	251.5609535	3.434510685	2.919334082	2.480798708	2.167676254	1.907915768	1.726599834	1.471839471	1.186914432	0.883710255	0.347713468	0.032705722	0.010328123	0.002950892	0	0	0	0	0	0	0	0	0	0	0	291.1622912	342.543872	403.0959855	461.3235016	524.1321533	579.1729966	679.4219202	842.5207182	1131.592617	2875.931165	30575.68922	96823.01587	338880.5556	0	0	0
2021	14	Antwerp	172.3784926	12.20992107	0.256035113	3.3	75.93	5.39070681	185.5044311	5.159144858	4.541504134	3.9834201	3.409180581	3.103985873	2.958586507	2.73022366	2.112796211	1.059597211	0.229695808	0.048359818	0.026445943	0.018234904	0	0	0	0	0	0	0	0	0	0	0	193.8305722	220.1913662	251.0405568	293.3256178	322.1664147	337.9992431	366.2703589	473.306415	943.7548433	4353.58403	20678.32415	37812.98387	54839.88304	0	0	0
2021	14	Flemish Brabant	142.7607643	5.937608641	0.339390268	2.3	75.93	5.987260818	167.0212858	5.710516624	5.172517649	4.548724533	3.834232293	3.316369557	3.126452133	2.857280541	2.142444092	1.09363867	0.403241074	0.127443455	0.03407671	0	0	0	0	0	0	0	0	0	0	0	0	175.1155046	193.3294515	219.8418464	260.8084027	301.5345494	319.8513707	349.9831346	466.7566373	914.3787867	2479.906103	7846.617151	29345.55556	0	0	0	0
2021	14	Walloon Brabant	206.1870853	10.06389345	0.363036547	3.1	75.93	6.15861187	162.3742527	4.643136793	4.284027619	3.73984099	3.430314902	3.030459233	2.611212159	2.144100227	1.6907341	0.919250755	0.516695017	0.017673179	0	0	0	0	0	0	0	0	0	0	0	0	0	215.3716431	233.4251991	267.3910475	291.5184258	329.9829904	382.963903	466.3961076	591.4590592	1087.842457	1935.377672	56582.91667	0	0	0	0	0
2021	14	West Flanders	179.5045674	16.37148138	0.20260747	1.7	75.93	6.871700773	145.5243808	6.696933131	6.150441448	5.330039092	4.674930525	4.002536333	3.808737883	3.5513649	2.806670257	1.520802585	0.383524805	0.009723164	0.003739678	0.001495871	0	0	0	0	0	0	0	0	0	0	0	149.3220823	162.5899553	187.6158847	213.9069222	249.8415796	262.5541664	281.5818786	356.2940811	657.547541	2607.393283	102847.1795	267402.6667	668506.6667	0	0	0
2021	14	East Flanders	217.3338251	16.06011444	0.234503785	1	75.93	6.247906799	160.0536039	6.032662095	5.349715521	4.681392791	3.984605793	3.578989975	3.303421914	2.948663126	2.2585352	0.999317772	0.258202246	0.025265302	0.006463217	0.005875652	0	0	0	0	0	0	0	0	0	0	0	165.7642985	186.9258274	213.6116418	250.9658551	279.4084384	302.7164032	339.13674	442.7648504	1000.682694	3872.932996	39579.97416	154721.7172	170193.8889	0	0	0
2021	14	Hainaut	249.4897645	22.21484204	0.151714741	3.8	75.93	6.08374624	164.3724049	5.229923615	4.480414162	3.958253928	3.7492561	3.351989343	2.879236701	2.496160696	2.148227233	1.295444769	0.468517705	0.033285114	0.005349393	0.002674697	0	0	0	0	0	0	0	0	0	0	0	191.2073815	223.1936522	252.6366469	266.7195767	298.3303041	347.3142724	400.6152335	465.5001038	771.9356504	2134.391056	30043.45982	186937.0833	373874.1667	0	0	0
2021	14	Liege	169.511851	10.54940775	0.169241353	3.4	75.93	5.956448078	167.8852878	5.178587047	4.639124598	4.254206464	4.015717716	3.577060719	3.095394597	2.589113192	2.101315791	1.401087581	0.532429511	0.019205332	0.01595936	0	0	0	0	0	0	0	0	0	0	0	0	193.1028659	215.5579095	235.0614641	249.0214878	279.5591349	323.0605884	386.232631	475.8922978	713.7312568	1878.182896	52068.87324	62659.15254	0	0	0	0
2021	14	Limburg	213.3128577	16.92418307	0.162994649	4.9	75.93	5.539205608	180.5313019	5.35338035	4.821688397	4.103262505	3.43265595	3.130860282	2.99751135	2.836674818	2.118703267	1.072016374	0.200477739	0.063380498	0.046001974	0.034757047	0	0	0	0	0	0	0	0	0	0	0	186.7978613	207.3962309	243.7085121	291.3196122	319.4010303	333.6100796	352.5254264	471.9868118	932.8215724	4988.084986	15777.72401	21738.19753	28771.14379	0	0	0
2021	14	Luxembourg	329.3825895	23.20571345	0.110833258	0	75.93	5.897022049	169.5771173	3.957440029	3.611778805	3.349242524	3.196846794	3.083242704	2.830404334	2.556092019	1.922264323	0	0	0	0	0	0	0	0	0	0	0	0	0	0	0	0	252.6886049	276.8718834	298.5749741	312.808234	324.3338576	353.3064121	391.2222222	520.2198198	0	0	0	0	0	0	0	0
2021	14	Namur	340.3926586	22.93425714	0.153699758	2.4	75.93	6.506287809	153.6974738	5.284334494	4.621655169	4.339604042	4.15572763	3.754579307	3.1846429	2.668823292	2.039539464	1.112915004	0.564705788	0.04707558	0	0	0	0	0	0	0	0	0	0	0	0	0	189.2385883	216.3726984	230.4357702	240.6317471	266.3414242	314.0069488	374.6969697	490.3067666	898.5412148	1770.83363	21242.4359	0	0	0	0	0
2021	15	Brussels	240.7436248	21.3939687	0.958548161	4.1	75.93	4.444289614	225.0078386	3.975179718	3.434510685	2.919334082	2.480798708	2.167676254	1.907915768	1.726599834	1.471839471	1.186914432	0.883710255	0.347713468	0.032705722	0.010328123	0.002950892	0	0	0	0	0	0	0	0	0	0	251.5609535	291.1622912	342.543872	403.0959855	461.3235016	524.1321533	579.1729966	679.4219202	842.5207182	1131.592617	2875.931165	30575.68922	96823.01587	338880.5556	0	0
2021	15	Antwerp	172.8583585	11.89001047	0.249210354	3.6	75.93	6.096696177	164.0232629	5.39070681	5.159144858	4.541504134	3.9834201	3.409180581	3.103985873	2.958586507	2.73022366	2.112796211	1.059597211	0.229695808	0.048359818	0.026445943	0.018234904	0	0	0	0	0	0	0	0	0	0	185.5044311	193.8305722	220.1913662	251.0405568	293.3256178	322.1664147	337.9992431	366.2703589	473.306415	943.7548433	4353.58403	20678.32415	37812.98387	54839.88304	0	0
2021	15	Flemish Brabant	134.0694821	5.765504043	0.323040331	3.5	75.93	6.800799254	147.0415407	5.987260818	5.710516624	5.172517649	4.548724533	3.834232293	3.316369557	3.126452133	2.857280541	2.142444092	1.09363867	0.403241074	0.127443455	0.03407671	0	0	0	0	0	0	0	0	0	0	0	167.0212858	175.1155046	193.3294515	219.8418464	260.8084027	301.5345494	319.8513707	349.9831346	466.7566373	914.3787867	2479.906103	7846.617151	29345.55556	0	0	0
2021	15	Walloon Brabant	198.5778	5.154677133	0.392491845	2.8	75.93	8.274975024	120.8462862	6.15861187	4.643136793	4.284027619	3.73984099	3.430314902	3.030459233	2.611212159	2.144100227	1.6907341	0.919250755	0.516695017	0.017673179	0	0	0	0	0	0	0	0	0	0	0	0	162.3742527	215.3716431	233.4251991	267.3910475	291.5184258	329.9829904	382.963903	466.3961076	591.4590592	1087.842457	1935.377672	56582.91667	0	0	0	0
2021	15	West Flanders	169.6151954	12.46559496	0.189892563	2.9	75.93	7.808781098	128.0609595	6.871700773	6.696933131	6.150441448	5.330039092	4.674930525	4.002536333	3.808737883	3.5513649	2.806670257	1.520802585	0.383524805	0.009723164	0.003739678	0.001495871	0	0	0	0	0	0	0	0	0	0	145.5243808	149.3220823	162.5899553	187.6158847	213.9069222	249.8415796	262.5541664	281.5818786	356.2940811	657.547541	2607.393283	102847.1795	267402.6667	668506.6667	0	0
2021	15	East Flanders	201.0125706	15.66840434	0.215897555	3.5	75.93	6.892008787	145.0955782	6.247906799	6.032662095	5.349715521	4.681392791	3.984605793	3.578989975	3.303421914	2.948663126	2.2585352	0.999317772	0.258202246	0.025265302	0.006463217	0.005875652	0	0	0	0	0	0	0	0	0	0	160.0536039	165.7642985	186.9258274	213.6116418	250.9658551	279.4084384	302.7164032	339.13674	442.7648504	1000.682694	3872.932996	39579.97416	154721.7172	170193.8889	0	0
2021	15	Hainaut	256.4736947	21.02608795	0.161596259	3.8	75.93	7.060084832	141.6413575	6.08374624	5.229923615	4.480414162	3.958253928	3.7492561	3.351989343	2.879236701	2.496160696	2.148227233	1.295444769	0.468517705	0.033285114	0.005349393	0.002674697	0	0	0	0	0	0	0	0	0	0	164.3724049	191.2073815	223.1936522	252.6366469	266.7195767	298.3303041	347.3142724	400.6152335	465.5001038	771.9356504	2134.391056	30043.45982	186937.0833	373874.1667	0	0
2021	15	Liege	203.3240553	14.33637463	0.20431588	5.1	75.93	6.667856856	149.9732255	5.956448078	5.178587047	4.639124598	4.254206464	4.015717716	3.577060719	3.095394597	2.589113192	2.101315791	1.401087581	0.532429511	0.019205332	0.01595936	0	0	0	0	0	0	0	0	0	0	0	167.8852878	193.1028659	215.5579095	235.0614641	249.0214878	279.5591349	323.0605884	386.232631	475.8922978	713.7312568	1878.182896	52068.87324	62659.15254	0	0	0
2021	15	Limburg	241.8227232	13.97096991	0.180259587	2.7	75.93	6.293751569	158.8877459	5.539205608	5.35338035	4.821688397	4.103262505	3.43265595	3.130860282	2.99751135	2.836674818	2.118703267	1.072016374	0.200477739	0.063380498	0.046001974	0.034757047	0	0	0	0	0	0	0	0	0	0	180.5313019	186.7978613	207.3962309	243.7085121	291.3196122	319.4010303	333.6100796	352.5254264	471.9868118	932.8215724	4988.084986	15777.72401	21738.19753	28771.14379	0	0
2021	15	Luxembourg	279.8539772	15.93228088	0.116028567	0	75.93	6.665927778	150.0166268	5.897022049	3.957440029	3.611778805	3.349242524	3.196846794	3.083242704	2.830404334	2.556092019	1.922264323	0	0	0	0	0	0	0	0	0	0	0	0	0	0	0	169.5771173	252.6886049	276.8718834	298.5749741	312.808234	324.3338576	353.3064121	391.2222222	520.2198198	0	0	0	0	0	0	0
2021	15	Namur	303.7783183	16.29539323	0.157320957	3.8	75.93	7.327092801	136.4797781	6.506287809	5.284334494	4.621655169	4.339604042	4.15572763	3.754579307	3.1846429	2.668823292	2.039539464	1.112915004	0.564705788	0.04707558	0	0	0	0	0	0	0	0	0	0	0	0	153.6974738	189.2385883	216.3726984	230.4357702	240.6317471	266.3414242	314.0069488	374.6969697	490.3067666	898.5412148	1770.83363	21242.4359	0	0	0	0
2021	16	Brussels	239.6780249	22.04972253	0.873382132	2.5	60.19	5.135208243	194.7340697	4.444289614	3.975179718	3.434510685	2.919334082	2.480798708	2.167676254	1.907915768	1.726599834	1.471839471	1.186914432	0.883710255	0.347713468	0.032705722	0.010328123	0.002950892	0	0	0	0	0	0	0	0	0	225.0078386	251.5609535	291.1622912	342.543872	403.0959855	461.3235016	524.1321533	579.1729966	679.4219202	842.5207182	1131.592617	2875.931165	30575.68922	96823.01587	338880.5556	0
2021	16	Antwerp	180.0030285	12.63646853	0.279601861	2.5	60.19	6.224073912	160.6664725	6.096696177	5.39070681	5.159144858	4.541504134	3.9834201	3.409180581	3.103985873	2.958586507	2.73022366	2.112796211	1.059597211	0.229695808	0.048359818	0.026445943	0.018234904	0	0	0	0	0	0	0	0	0	164.0232629	185.5044311	193.8305722	220.1913662	251.0405568	293.3256178	322.1664147	337.9992431	366.2703589	473.306415	943.7548433	4353.58403	20678.32415	37812.98387	54839.88304	0
2021	16	Flemish Brabant	151.6241511	5.765504043	0.301785413	1.5	60.19	6.928242709	144.3367448	6.800799254	5.987260818	5.710516624	5.172517649	4.548724533	3.834232293	3.316369557	3.126452133	2.857280541	2.142444092	1.09363867	0.403241074	0.127443455	0.03407671	0	0	0	0	0	0	0	0	0	0	147.0415407	167.0212858	175.1155046	193.3294515	219.8418464	260.8084027	301.5345494	319.8513707	349.9831346	466.7566373	914.3787867	2479.906103	7846.617151	29345.55556	0	0
2021	16	Walloon Brabant	188.2684458	6.381981212	0.351008967	2.6	60.19	8.765160274	114.088045	8.274975024	6.15861187	4.643136793	4.284027619	3.73984099	3.430314902	3.030459233	2.611212159	2.144100227	1.6907341	0.919250755	0.516695017	0.017673179	0	0	0	0	0	0	0	0	0	0	0	120.8462862	162.3742527	215.3716431	233.4251991	267.3910475	291.5184258	329.9829904	382.963903	466.3961076	591.4590592	1087.842457	1935.377672	56582.91667	0	0	0
2021	16	West Flanders	177.4269682	14.87560998	0.250475355	3.2	60.19	7.934932918	126.0250099	7.808781098	6.871700773	6.696933131	6.150441448	5.330039092	4.674930525	4.002536333	3.808737883	3.5513649	2.806670257	1.520802585	0.383524805	0.009723164	0.003739678	0.001495871	0	0	0	0	0	0	0	0	0	128.0609595	145.5243808	149.3220823	162.5899553	187.6158847	213.9069222	249.8415796	262.5541664	281.5818786	356.2940811	657.547541	2607.393283	102847.1795	267402.6667	668506.6667	0
2021	16	East Flanders	194.7452089	12.60000849	0.207018792	1.3	60.19	6.961406762	143.6491264	6.892008787	6.247906799	6.032662095	5.349715521	4.681392791	3.984605793	3.578989975	3.303421914	2.948663126	2.2585352	0.999317772	0.258202246	0.025265302	0.006463217	0.005875652	0	0	0	0	0	0	0	0	0	145.0955782	160.0536039	165.7642985	186.9258274	213.6116418	250.9658551	279.4084384	302.7164032	339.13674	442.7648504	1000.682694	3872.932996	39579.97416	154721.7172	170193.8889	0
2021	16	Hainaut	262.4917623	18.42568838	0.1527549	2.8	60.19	7.492494132	133.4669047	7.060084832	6.08374624	5.229923615	4.480414162	3.958253928	3.7492561	3.351989343	2.879236701	2.496160696	2.148227233	1.295444769	0.468517705	0.033285114	0.005349393	0.002674697	0	0	0	0	0	0	0	0	0	141.6413575	164.3724049	191.2073815	223.1936522	252.6366469	266.7195767	298.3303041	347.3142724	400.6152335	465.5001038	771.9356504	2134.391056	30043.45982	186937.0833	373874.1667	0
2021	16	Liege	190.2500029	13.6150476	0.272932113	2.8	60.19	6.883263139	145.2799319	6.667856856	5.956448078	5.178587047	4.639124598	4.254206464	4.015717716	3.577060719	3.095394597	2.589113192	2.101315791	1.401087581	0.532429511	0.019205332	0.01595936	0	0	0	0	0	0	0	0	0	0	149.9732255	167.8852878	193.1028659	215.5579095	235.0614641	249.0214878	279.5591349	323.0605884	386.232631	475.8922978	713.7312568	1878.182896	52068.87324	62659.15254	0	0
2021	16	Limburg	238.6423398	12.94870382	0.17299014	4.1	60.19	6.350884885	157.4583728	6.293751569	5.539205608	5.35338035	4.821688397	4.103262505	3.43265595	3.130860282	2.99751135	2.836674818	2.118703267	1.072016374	0.200477739	0.063380498	0.046001974	0.034757047	0	0	0	0	0	0	0	0	0	158.8877459	180.5313019	186.7978613	207.3962309	243.7085121	291.3196122	319.4010303	333.6100796	352.5254264	471.9868118	932.8215724	4988.084986	15777.72401	21738.19753	28771.14379	0
2021	16	Luxembourg	249.3748312	15.93228088	0.163132702	0.9	60.19	6.888979711	145.1593766	6.665927778	5.897022049	3.957440029	3.611778805	3.349242524	3.196846794	3.083242704	2.830404334	2.556092019	1.922264323	0	0	0	0	0	0	0	0	0	0	0	0	0	0	150.0166268	169.5771173	252.6886049	276.8718834	298.5749741	312.808234	324.3338576	353.3064121	391.2222222	520.2198198	0	0	0	0	0	0
2021	16	Namur	297.9441651	16.29539323	0.17100104	1.7	60.19	7.543962356	132.5563348	7.327092801	6.506287809	5.284334494	4.621655169	4.339604042	4.15572763	3.754579307	3.1846429	2.668823292	2.039539464	1.112915004	0.564705788	0.04707558	0	0	0	0	0	0	0	0	0	0	0	136.4797781	153.6974738	189.2385883	216.3726984	230.4357702	240.6317471	266.3414242	314.0069488	374.6969697	490.3067666	898.5412148	1770.83363	21242.4359	0	0	0
2021	17	Brussels	184.1028878	18.36110724	0.895759732	2	60.19	6.091789142	164.1553863	5.135208243	4.444289614	3.975179718	3.434510685	2.919334082	2.480798708	2.167676254	1.907915768	1.726599834	1.471839471	1.186914432	0.883710255	0.347713468	0.032705722	0.010328123	0.002950892	0	0	0	0	0	0	0	0	194.7340697	225.0078386	251.5609535	291.1622912	342.543872	403.0959855	461.3235016	524.1321533	579.1729966	679.4219202	842.5207182	1131.592617	2875.931165	30575.68922	96823.01587	338880.5556
2021	17	Antwerp	160.3818453	9.59731787	0.311379646	1.6	60.19	6.498823795	153.873998	6.224073912	6.096696177	5.39070681	5.159144858	4.541504134	3.9834201	3.409180581	3.103985873	2.958586507	2.73022366	2.112796211	1.059597211	0.229695808	0.048359818	0.026445943	0.018234904	0	0	0	0	0	0	0	0	160.6664725	164.0232629	185.5044311	193.8305722	220.1913662	251.0405568	293.3256178	322.1664147	337.9992431	366.2703589	473.306415	943.7548433	4353.58403	20678.32415	37812.98387	54839.88304
2021	17	Flemish Brabant	138.1999924	4.302614957	0.338443693	1	60.19	7.174094127	139.3904209	6.928242709	6.800799254	5.987260818	5.710516624	5.172517649	4.548724533	3.834232293	3.316369557	3.126452133	2.857280541	2.142444092	1.09363867	0.403241074	0.127443455	0.03407671	0	0	0	0	0	0	0	0	0	144.3367448	147.0415407	167.0212858	175.1155046	193.3294515	219.8418464	260.8084027	301.5345494	319.8513707	349.9831346	466.7566373	914.3787867	2479.906103	7846.617151	29345.55556	0
2021	17	Walloon Brabant	173.5407968	5.891059581	0.390037236	1.2	60.19	9.963499977	100.3663374	8.765160274	8.274975024	6.15861187	4.643136793	4.284027619	3.73984099	3.430314902	3.030459233	2.611212159	2.144100227	1.6907341	0.919250755	0.516695017	0.017673179	0	0	0	0	0	0	0	0	0	0	114.088045	120.8462862	162.3742527	215.3716431	233.4251991	267.3910475	291.5184258	329.9829904	382.963903	466.3961076	591.4590592	1087.842457	1935.377672	56582.91667	0	0
2021	17	West Flanders	160.0582393	11.80076323	0.2870411	1.6	60.19	8.158898108	122.5655703	7.934932918	7.808781098	6.871700773	6.696933131	6.150441448	5.330039092	4.674930525	4.002536333	3.808737883	3.5513649	2.806670257	1.520802585	0.383524805	0.009723164	0.003739678	0.001495871	0	0	0	0	0	0	0	0	126.0250099	128.0609595	145.5243808	149.3220823	162.5899553	187.6158847	213.9069222	249.8415796	262.5541664	281.5818786	356.2940811	657.547541	2607.393283	102847.1795	267402.6667	668506.6667
2021	17	East Flanders	162.49441	10.05389278	0.230847824	1.4	60.19	7.185530229	139.1685746	6.961406762	6.892008787	6.247906799	6.032662095	5.349715521	4.681392791	3.984605793	3.578989975	3.303421914	2.948663126	2.2585352	0.999317772	0.258202246	0.025265302	0.006463217	0.005875652	0	0	0	0	0	0	0	0	143.6491264	145.0955782	160.0536039	165.7642985	186.9258274	213.6116418	250.9658551	279.4084384	302.7164032	339.13674	442.7648504	1000.682694	3872.932996	39579.97416	154721.7172	170193.8889
2021	17	Hainaut	217.393404	17.68271708	0.168208704	1.9	60.19	9.185948629	108.8619195	7.492494132	7.060084832	6.08374624	5.229923615	4.480414162	3.958253928	3.7492561	3.351989343	2.879236701	2.496160696	2.148227233	1.295444769	0.468517705	0.033285114	0.005349393	0.002674697	0	0	0	0	0	0	0	0	133.4669047	141.6413575	164.3724049	191.2073815	223.1936522	252.6366469	266.7195767	298.3303041	347.3142724	400.6152335	465.5001038	771.9356504	2134.391056	30043.45982	186937.0833	373874.1667
2021	17	Liege	161.6674196	13.79537936	0.229922989	2.3	60.19	8.984939593	111.2973537	6.883263139	6.667856856	5.956448078	5.178587047	4.639124598	4.254206464	4.015717716	3.577060719	3.095394597	2.589113192	2.101315791	1.401087581	0.532429511	0.019205332	0.01595936	0	0	0	0	0	0	0	0	0	145.2799319	149.9732255	167.8852878	193.1028659	215.5579095	235.0614641	249.0214878	279.5591349	323.0605884	386.232631	475.8922978	713.7312568	1878.182896	52068.87324	62659.15254	0
2021	17	Limburg	211.722666	11.13134188	0.173785236	2.4	60.19	6.693684781	149.3945462	6.350884885	6.293751569	5.539205608	5.35338035	4.821688397	4.103262505	3.43265595	3.130860282	2.99751135	2.836674818	2.118703267	1.072016374	0.200477739	0.063380498	0.046001974	0.034757047	0	0	0	0	0	0	0	0	157.4583728	158.8877459	180.5313019	186.7978613	207.3962309	243.7085121	291.3196122	319.4010303	333.6100796	352.5254264	471.9868118	932.8215724	4988.084986	15777.72401	21738.19753	28771.14379
2021	17	Luxembourg	182.1821683	13.85415729	0.159322809	2.8	60.19	8.380379742	119.3263349	6.888979711	6.665927778	5.897022049	3.957440029	3.611778805	3.349242524	3.196846794	3.083242704	2.830404334	2.556092019	1.922264323	0	0	0	0	0	0	0	0	0	0	0	0	0	145.1593766	150.0166268	169.5771173	252.6886049	276.8718834	298.5749741	312.808234	324.3338576	353.3064121	391.2222222	520.2198198	0	0	0	0	0
2021	17	Namur	252.0756509	11.66830626	0.183272879	4.2	60.19	9.196637114	108.7353983	7.543962356	7.327092801	6.506287809	5.284334494	4.621655169	4.339604042	4.15572763	3.754579307	3.1846429	2.668823292	2.039539464	1.112915004	0.564705788	0.04707558	0	0	0	0	0	0	0	0	0	0	132.5563348	136.4797781	153.6974738	189.2385883	216.3726984	230.4357702	240.6317471	266.3414242	314.0069488	374.6969697	490.3067666	898.5412148	1770.83363	21242.4359	0	0
2021	18	Brussels	173.2009804	13.6888612	1.041910867	2	54.63	7.781420855	128.5112345	6.091789142	5.135208243	4.444289614	3.975179718	3.434510685	2.919334082	2.480798708	2.167676254	1.907915768	1.726599834	1.471839471	1.186914432	0.883710255	0.347713468	0.032705722	0.010328123	0.002950892	0	0	0	0	0	0	0	164.1553863	194.7340697	225.0078386	251.5609535	291.1622912	342.543872	403.0959855	461.3235016	524.1321533	579.1729966	679.4219202	842.5207182	1131.592617	2875.931165	30575.68922	96823.01587
2021	18	Antwerp	170.9922134	9.224088841	0.330414327	1.8	54.63	9.131208132	109.5145336	6.498823795	6.224073912	6.096696177	5.39070681	5.159144858	4.541504134	3.9834201	3.409180581	3.103985873	2.958586507	2.73022366	2.112796211	1.059597211	0.229695808	0.048359818	0.026445943	0.018234904	0	0	0	0	0	0	0	153.873998	160.6664725	164.0232629	185.5044311	193.8305722	220.1913662	251.0405568	293.3256178	322.1664147	337.9992431	366.2703589	473.306415	943.7548433	4353.58403	20678.32415	37812.98387
2021	18	Flemish Brabant	125.0339907	4.388667256	0.381900104	1.4	54.63	9.619442312	103.9561305	7.174094127	6.928242709	6.800799254	5.987260818	5.710516624	5.172517649	4.548724533	3.834232293	3.316369557	3.126452133	2.857280541	2.142444092	1.09363867	0.403241074	0.127443455	0.03407671	0	0	0	0	0	0	0	0	139.3904209	144.3367448	147.0415407	167.0212858	175.1155046	193.3294515	219.8418464	260.8084027	301.5345494	319.8513707	349.9831346	466.7566373	914.3787867	2479.906103	7846.617151	29345.55556
2021	18	Walloon Brabant	162.7405209	4.663755501	0.471530227	2.3	54.63	11.83096586	84.52395278	9.963499977	8.765160274	8.274975024	6.15861187	4.643136793	4.284027619	3.73984099	3.430314902	3.030459233	2.611212159	2.144100227	1.6907341	0.919250755	0.516695017	0.017673179	0	0	0	0	0	0	0	0	0	100.3663374	114.088045	120.8462862	162.3742527	215.3716431	233.4251991	267.3910475	291.5184258	329.9829904	382.963903	466.3961076	591.4590592	1087.842457	1935.377672	56582.91667	0
2021	18	West Flanders	163.133086	9.723164067	0.325435132	1.3	54.63	11.12895076	89.85573046	8.158898108	7.934932918	7.808781098	6.871700773	6.696933131	6.150441448	5.330039092	4.674930525	4.002536333	3.808737883	3.5513649	2.806670257	1.520802585	0.383524805	0.009723164	0.003739678	0.001495871	0	0	0	0	0	0	0	122.5655703	126.0250099	128.0609595	145.5243808	149.3220823	162.5899553	187.6158847	213.9069222	249.8415796	262.5541664	281.5818786	356.2940811	657.547541	2607.393283	102847.1795	267402.6667
2021	18	East Flanders	157.8591737	7.377207042	0.248540064	1	54.63	9.814753761	101.8874262	7.185530229	6.961406762	6.892008787	6.247906799	6.032662095	5.349715521	4.681392791	3.984605793	3.578989975	3.303421914	2.948663126	2.2585352	0.999317772	0.258202246	0.025265302	0.006463217	0.005875652	0	0	0	0	0	0	0	139.1685746	143.6491264	145.0955782	160.0536039	165.7642985	186.9258274	213.6116418	250.9658551	279.4084384	302.7164032	339.13674	442.7648504	1000.682694	3872.932996	39579.97416	154721.7172
2021	18	Hainaut	224.9717114	17.31123142	0.20067655	2.4	54.63	10.62426678	94.12414246	9.185948629	7.492494132	7.060084832	6.08374624	5.229923615	4.480414162	3.958253928	3.7492561	3.351989343	2.879236701	2.496160696	2.148227233	1.295444769	0.468517705	0.033285114	0.005349393	0.002674697	0	0	0	0	0	0	0	108.8619195	133.4669047	141.6413575	164.3724049	191.2073815	223.1936522	252.6366469	266.7195767	298.3303041	347.3142724	400.6152335	465.5001038	771.9356504	2134.391056	30043.45982	186937.0833
2021	18	Liege	190.2500029	10.45924187	0.228119672	1.1	54.63	10.7149523	93.32752701	8.984939593	6.883263139	6.667856856	5.956448078	5.178587047	4.639124598	4.254206464	4.015717716	3.577060719	3.095394597	2.589113192	2.101315791	1.401087581	0.532429511	0.019205332	0.01595936	0	0	0	0	0	0	0	0	111.2973537	145.2799319	149.9732255	167.8852878	193.1028659	215.5579095	235.0614641	249.0214878	279.5591349	323.0605884	386.232631	475.8922978	713.7312568	1878.182896	52068.87324	62659.15254
2021	18	Limburg	207.6336017	11.244927	0.175943353	2.1	54.63	9.138263761	109.4299778	6.693684781	6.350884885	6.293751569	5.539205608	5.35338035	4.821688397	4.103262505	3.43265595	3.130860282	2.99751135	2.836674818	2.118703267	1.072016374	0.200477739	0.063380498	0.046001974	0.034757047	0	0	0	0	0	0	0	149.3945462	157.4583728	158.8877459	180.5313019	186.7978613	207.3962309	243.7085121	291.3196122	319.4010303	333.6100796	352.5254264	471.9868118	932.8215724	4988.084986	15777.72401	21738.19753
2021	18	Luxembourg	197.7680953	8.658848304	0.186684769	0	54.63	10.18072748	98.22480778	8.380379742	6.888979711	6.665927778	5.897022049	3.957440029	3.611778805	3.349242524	3.196846794	3.083242704	2.830404334	2.556092019	1.922264323	0	0	0	0	0	0	0	0	0	0	0	0	119.3263349	145.1593766	150.0166268	169.5771173	252.6886049	276.8718834	298.5749741	312.808234	324.3338576	353.3064121	391.2222222	520.2198198	0	0	0	0
2021	18	Namur	238.19439	7.443574686	0.210029513	1.6	54.63	12.28712885	81.38597813	9.196637114	7.543962356	7.327092801	6.506287809	5.284334494	4.621655169	4.339604042	4.15572763	3.754579307	3.1846429	2.668823292	2.039539464	1.112915004	0.564705788	0.04707558	0	0	0	0	0	0	0	0	0	108.7353983	132.5563348	136.4797781	153.6974738	189.2385883	216.3726984	230.4357702	240.6317471	266.3414242	314.0069488	374.6969697	490.3067666	898.5412148	1770.83363	21242.4359	0
2021	19	Brussels	123.4456585	9.754338221	1.493643286	2	50.93	9.60671164	104.0938916	7.781420855	6.091789142	5.135208243	4.444289614	3.975179718	3.434510685	2.919334082	2.480798708	2.167676254	1.907915768	1.726599834	1.471839471	1.186914432	0.883710255	0.347713468	0.032705722	0.010328123	0.002950892	0	0	0	0	0	0	128.5112345	164.1553863	194.7340697	225.0078386	251.5609535	291.1622912	342.543872	403.0959855	461.3235016	524.1321533	579.1729966	679.4219202	842.5207182	1131.592617	2875.931165	30575.68922
2021	19	Antwerp	128.4441042	8.477630785	0.387305094	1.5	50.93	12.43060606	80.44660053	9.131208132	6.498823795	6.224073912	6.096696177	5.39070681	5.159144858	4.541504134	3.9834201	3.409180581	3.103985873	2.958586507	2.73022366	2.112796211	1.059597211	0.229695808	0.048359818	0.026445943	0.018234904	0	0	0	0	0	0	109.5145336	153.873998	160.6664725	164.0232629	185.5044311	193.8305722	220.1913662	251.0405568	293.3256178	322.1664147	337.9992431	366.2703589	473.306415	943.7548433	4353.58403	20678.32415
2021	19	Flemish Brabant	86.39650834	3.01183047	0.481118405	1.1	50.93	12.89605571	77.54308935	9.619442312	7.174094127	6.928242709	6.800799254	5.987260818	5.710516624	5.172517649	4.548724533	3.834232293	3.316369557	3.126452133	2.857280541	2.142444092	1.09363867	0.403241074	0.127443455	0.03407671	0	0	0	0	0	0	0	103.9561305	139.3904209	144.3367448	147.0415407	167.0212858	175.1155046	193.3294515	219.8418464	260.8084027	301.5345494	319.8513707	349.9831346	466.7566373	914.3787867	2479.906103	7846.617151
2021	19	Walloon Brabant	153.9039315	1.963686527	0.641389112	0.7	50.93	13.45788015	74.30590767	11.83096586	9.963499977	8.765160274	8.274975024	6.15861187	4.643136793	4.284027619	3.73984099	3.430314902	3.030459233	2.611212159	2.144100227	1.6907341	0.919250755	0.516695017	0.017673179	0	0	0	0	0	0	0	0	84.52395278	100.3663374	114.088045	120.8462862	162.3742527	215.3716431	233.4251991	267.3910475	291.5184258	329.9829904	382.963903	466.3961076	591.4590592	1087.842457	1935.377672	56582.91667
2021	19	West Flanders	112.2734586	9.307644235	0.42491058	0.5	50.93	15.10805178	66.18987112	11.12895076	8.158898108	7.934932918	7.808781098	6.871700773	6.696933131	6.150441448	5.330039092	4.674930525	4.002536333	3.808737883	3.5513649	2.806670257	1.520802585	0.383524805	0.009723164	0.003739678	0.001495871	0	0	0	0	0	0	89.85573046	122.5655703	126.0250099	128.0609595	145.5243808	149.3220823	162.5899553	187.6158847	213.9069222	249.8415796	262.5541664	281.5818786	356.2940811	657.547541	2607.393283	102847.1795
2021	19	East Flanders	110.4622506	7.573062096	0.32629452	1.5	50.93	13.01776732	76.81808836	9.814753761	7.185530229	6.961406762	6.892008787	6.247906799	6.032662095	5.349715521	4.681392791	3.984605793	3.578989975	3.303421914	2.948663126	2.2585352	0.999317772	0.258202246	0.025265302	0.006463217	0.005875652	0	0	0	0	0	0	101.8874262	139.1685746	143.6491264	145.0955782	160.0536039	165.7642985	186.9258274	213.6116418	250.9658551	279.4084384	302.7164032	339.13674	442.7648504	1000.682694	3872.932996	39579.97416
2021	19	Hainaut	159.9617221	13.44778063	0.241762863	0.6	50.93	11.65907721	85.77008125	10.62426678	9.185948629	7.492494132	7.060084832	6.08374624	5.229923615	4.480414162	3.958253928	3.7492561	3.351989343	2.879236701	2.496160696	2.148227233	1.295444769	0.468517705	0.033285114	0.005349393	0.002674697	0	0	0	0	0	0	94.12414246	108.8619195	133.4669047	141.6413575	164.3724049	191.2073815	223.1936522	252.6366469	266.7195767	298.3303041	347.3142724	400.6152335	465.5001038	771.9356504	2134.391056	30043.45982
2021	19	Liege	135.0684855	7.032938497	0.301514697	1.5	50.93	12.07041594	82.84718643	10.7149523	8.984939593	6.883263139	6.667856856	5.956448078	5.178587047	4.639124598	4.254206464	4.015717716	3.577060719	3.095394597	2.589113192	2.101315791	1.401087581	0.532429511	0.019205332	0.01595936	0	0	0	0	0	0	0	93.32752701	111.2973537	145.2799319	149.9732255	167.8852878	193.1028659	215.5579095	235.0614641	249.0214878	279.5591349	323.0605884	386.232631	475.8922978	713.7312568	1878.182896	52068.87324
2021	19	Limburg	116.0839939	10.90417164	0.214335124	1.4	50.93	12.12225848	82.49287883	9.138263761	6.693684781	6.350884885	6.293751569	5.539205608	5.35338035	4.821688397	4.103262505	3.43265595	3.130860282	2.99751135	2.836674818	2.118703267	1.072016374	0.200477739	0.063380498	0.046001974	0.034757047	0	0	0	0	0	0	109.4299778	149.3945462	157.4583728	158.8877459	180.5313019	186.7978613	207.3962309	243.7085121	291.3196122	319.4010303	333.6100796	352.5254264	471.9868118	932.8215724	4988.084986	15777.72401
2021	19	Luxembourg	151.7030223	11.08332583	0.261497219	0.5	50.93	11.86054405	84.31316435	10.18072748	8.380379742	6.888979711	6.665927778	5.897022049	3.957440029	3.611778805	3.349242524	3.196846794	3.083242704	2.830404334	2.556092019	1.922264323	0	0	0	0	0	0	0	0	0	0	0	98.22480778	119.3263349	145.1593766	150.0166268	169.5771173	252.6886049	276.8718834	298.5749741	312.808234	324.3338576	353.3064121	391.2222222	520.2198198	0	0	0
2021	19	Namur	147.0608945	8.449463157	0.303577141	0.7	50.93	13.58210967	73.62626457	12.28712885	9.196637114	7.543962356	7.327092801	6.506287809	5.284334494	4.621655169	4.339604042	4.15572763	3.754579307	3.1846429	2.668823292	2.039539464	1.112915004	0.564705788	0.04707558	0	0	0	0	0	0	0	0	81.38597813	108.7353983	132.5563348	136.4797781	153.6974738	189.2385883	216.3726984	230.4357702	240.6317471	266.3414242	314.0069488	374.6969697	490.3067666	898.5412148	1770.83363	21242.4359
2021	20	Brussels	153.6103347	9.754338221	1.474626425	1.3	50.93	12.09537939	82.67619951	9.60671164	7.781420855	6.091789142	5.135208243	4.444289614	3.975179718	3.434510685	2.919334082	2.480798708	2.167676254	1.907915768	1.726599834	1.471839471	1.186914432	0.883710255	0.347713468	0.032705722	0.010328123	0.002950892	0	0	0	0	0	104.0938916	128.5112345	164.1553863	194.7340697	225.0078386	251.5609535	291.1622912	342.543872	403.0959855	461.3235016	524.1321533	579.1729966	679.4219202	842.5207182	1131.592617	2875.931165
2021	20	Antwerp	142.5734888	7.038033104	0.455019504	1.4	50.93	15.09519473	66.24624709	12.43060606	9.131208132	6.498823795	6.224073912	6.096696177	5.39070681	5.159144858	4.541504134	3.9834201	3.409180581	3.103985873	2.958586507	2.73022366	2.112796211	1.059597211	0.229695808	0.048359818	0.026445943	0.018234904	0	0	0	0	0	80.44660053	109.5145336	153.873998	160.6664725	164.0232629	185.5044311	193.8305722	220.1913662	251.0405568	293.3256178	322.1664147	337.9992431	366.2703589	473.306415	943.7548433	4353.58403
2021	20	Flemish Brabant	112.2121981	2.495516675	0.575603829	1.7	50.93	15.74843127	63.49838807	12.89605571	9.619442312	7.174094127	6.928242709	6.800799254	5.987260818	5.710516624	5.172517649	4.548724533	3.834232293	3.316369557	3.126452133	2.857280541	2.142444092	1.09363867	0.403241074	0.127443455	0.03407671	0	0	0	0	0	0	77.54308935	103.9561305	139.3904209	144.3367448	147.0415407	167.0212858	175.1155046	193.3294515	219.8418464	260.8084027	301.5345494	319.8513707	349.9831346	466.7566373	914.3787867	2479.906103
2021	20	Walloon Brabant	186.5502201	4.663755501	0.683362911	2	50.93	17.12653751	58.38891835	13.45788015	11.83096586	9.963499977	8.765160274	8.274975024	6.15861187	4.643136793	4.284027619	3.73984099	3.430314902	3.030459233	2.611212159	2.144100227	1.6907341	0.919250755	0.516695017	0.017673179	0	0	0	0	0	0	0	74.30590767	84.52395278	100.3663374	114.088045	120.8462862	162.3742527	215.3716431	233.4251991	267.3910475	291.5184258	329.9829904	382.963903	466.3961076	591.4590592	1087.842457	1935.377672
2021	20	West Flanders	134.0466978	8.476604571	0.45906631	0.9	50.93	18.04220352	55.42560248	15.10805178	11.12895076	8.158898108	7.934932918	7.808781098	6.871700773	6.696933131	6.150441448	5.330039092	4.674930525	4.002536333	3.808737883	3.5513649	2.806670257	1.520802585	0.383524805	0.009723164	0.003739678	0.001495871	0	0	0	0	0	66.18987112	89.85573046	122.5655703	126.0250099	128.0609595	145.5243808	149.3220823	162.5899553	187.6158847	213.9069222	249.8415796	262.5541664	281.5818786	356.2940811	657.547541	2607.393283
2021	20	East Flanders	114.1182116	5.679796572	0.377869685	0.6	50.93	15.7561474	63.4672915	13.01776732	9.814753761	7.185530229	6.961406762	6.892008787	6.247906799	6.032662095	5.349715521	4.681392791	3.984605793	3.578989975	3.303421914	2.948663126	2.2585352	0.999317772	0.258202246	0.025265302	0.006463217	0.005875652	0	0	0	0	0	76.81808836	101.8874262	139.1685746	143.6491264	145.0955782	160.0536039	165.7642985	186.9258274	213.6116418	250.9658551	279.4084384	302.7164032	339.13674	442.7648504	1000.682694	3872.932996
2021	20	Hainaut	191.5380026	13.00199785	0.277945565	0.4	50.93	14.13874395	70.72764057	11.65907721	10.62426678	9.185948629	7.492494132	7.060084832	6.08374624	5.229923615	4.480414162	3.958253928	3.7492561	3.351989343	2.879236701	2.496160696	2.148227233	1.295444769	0.468517705	0.033285114	0.005349393	0.002674697	0	0	0	0	0	85.77008125	94.12414246	108.8619195	133.4669047	141.6413575	164.3724049	191.2073815	223.1936522	252.6366469	266.7195767	298.3303041	347.3142724	400.6152335	465.5001038	771.9356504	2134.391056
2021	20	Liege	158.9624432	7.123104375	0.324146332	2.3	50.93	14.82922132	67.43442414	12.07041594	10.7149523	8.984939593	6.883263139	6.667856856	5.956448078	5.178587047	4.639124598	4.254206464	4.015717716	3.577060719	3.095394597	2.589113192	2.101315791	1.401087581	0.532429511	0.019205332	0.01595936	0	0	0	0	0	0	82.84718643	93.32752701	111.2973537	145.2799319	149.9732255	167.8852878	193.1028659	215.5579095	235.0614641	249.0214878	279.5591349	323.0605884	386.232631	475.8922978	713.7312568	1878.182896
2021	20	Limburg	131.8723258	6.020011427	0.230918552	1.5	50.93	14.67462974	68.14481985	12.12225848	9.138263761	6.693684781	6.350884885	6.293751569	5.539205608	5.35338035	4.821688397	4.103262505	3.43265595	3.130860282	2.99751135	2.836674818	2.118703267	1.072016374	0.200477739	0.063380498	0.046001974	0.034757047	0	0	0	0	0	82.49287883	109.4299778	149.3945462	157.4583728	158.8877459	180.5313019	186.7978613	207.3962309	243.7085121	291.3196122	319.4010303	333.6100796	352.5254264	471.9868118	932.8215724	4988.084986
2021	20	Luxembourg	161.7472863	4.156247186	0.267385236	1.2	50.93	16.36418423	61.10906513	11.86054405	10.18072748	8.380379742	6.888979711	6.665927778	5.897022049	3.957440029	3.611778805	3.349242524	3.196846794	3.083242704	2.830404334	2.556092019	1.922264323	0	0	0	0	0	0	0	0	0	0	84.31316435	98.22480778	119.3263349	145.1593766	150.0166268	169.5771173	252.6886049	276.8718834	298.5749741	312.808234	324.3338576	353.3064121	391.2222222	520.2198198	0	0
2021	20	Namur	148.8714937	6.840041604	0.300358297	0.5	50.93	16.71887228	59.81264665	13.58210967	12.28712885	9.196637114	7.543962356	7.327092801	6.506287809	5.284334494	4.621655169	4.339604042	4.15572763	3.754579307	3.1846429	2.668823292	2.039539464	1.112915004	0.564705788	0.04707558	0	0	0	0	0	0	0	73.62626457	81.38597813	108.7353983	132.5563348	136.4797781	153.6974738	189.2385883	216.3726984	230.4357702	240.6317471	266.3414242	314.0069488	374.6969697	490.3067666	898.5412148	1770.83363
2021	21	Brussels	119.5931047	7.623138274	1.633728698	1.1	50.93	16.20695591	61.70190168	12.09537939	9.60671164	7.781420855	6.091789142	5.135208243	4.444289614	3.975179718	3.434510685	2.919334082	2.480798708	2.167676254	1.907915768	1.726599834	1.471839471	1.186914432	0.883710255	0.347713468	0.032705722	0.010328123	0.002950892	0	0	0	0	82.67619951	104.0938916	128.5112345	164.1553863	194.7340697	225.0078386	251.5609535	291.1622912	342.543872	403.0959855	461.3235016	524.1321533	579.1729966	679.4219202	842.5207182	1131.592617
2021	21	Antwerp	97.89264227	4.585385204	0.503539278	0.8	50.93	18.3079502	54.6210793	15.09519473	12.43060606	9.131208132	6.498823795	6.224073912	6.096696177	5.39070681	5.159144858	4.541504134	3.9834201	3.409180581	3.103985873	2.958586507	2.73022366	2.112796211	1.059597211	0.229695808	0.048359818	0.026445943	0.018234904	0	0	0	0	66.24624709	80.44660053	109.5145336	153.873998	160.6664725	164.0232629	185.5044311	193.8305722	220.1913662	251.0405568	293.3256178	322.1664147	337.9992431	366.2703589	473.306415	943.7548433
2021	21	Flemish Brabant	77.18891233	1.807098282	0.619748658	1.1	50.93	19.87007824	50.32692816	15.74843127	12.89605571	9.619442312	7.174094127	6.928242709	6.800799254	5.987260818	5.710516624	5.172517649	4.548724533	3.834232293	3.316369557	3.126452133	2.857280541	2.142444092	1.09363867	0.403241074	0.127443455	0.03407671	0	0	0	0	0	63.49838807	77.54308935	103.9561305	139.3904209	144.3367448	147.0415407	167.0212858	175.1155046	193.3294515	219.8418464	260.8084027	301.5345494	319.8513707	349.9831346	466.7566373	914.3787867
2021	21	Walloon Brabant	152.1857058	3.436451422	0.733436918	0.9	50.93	21.02052789	47.57254458	17.12653751	13.45788015	11.83096586	9.963499977	8.765160274	8.274975024	6.15861187	4.643136793	4.284027619	3.73984099	3.430314902	3.030459233	2.611212159	2.144100227	1.6907341	0.919250755	0.516695017	0.017673179	0	0	0	0	0	0	58.38891835	74.30590767	84.52395278	100.3663374	114.088045	120.8462862	162.3742527	215.3716431	233.4251991	267.3910475	291.5184258	329.9829904	382.963903	466.3961076	591.4590592	1087.842457
2021	21	West Flanders	89.5029718	4.903134017	0.437625487	0.3	50.93	22.25698738	44.92971052	18.04220352	15.10805178	11.12895076	8.158898108	7.934932918	7.808781098	6.871700773	6.696933131	6.150441448	5.330039092	4.674930525	4.002536333	3.808737883	3.5513649	2.806670257	1.520802585	0.383524805	0.009723164	0.003739678	0.001495871	0	0	0	0	55.42560248	66.18987112	89.85573046	122.5655703	126.0250099	128.0609595	145.5243808	149.3220823	162.5899553	187.6158847	213.9069222	249.8415796	262.5541664	281.5818786	356.2940811	657.547541
2021	21	East Flanders	84.28295833	4.700521301	0.428139148	0.8	50.93	19.2940731	51.82938796	15.7561474	13.01776732	9.814753761	7.185530229	6.961406762	6.892008787	6.247906799	6.032662095	5.349715521	4.681392791	3.984605793	3.578989975	3.303421914	2.948663126	2.2585352	0.999317772	0.258202246	0.025265302	0.006463217	0.005875652	0	0	0	0	63.4672915	76.81808836	101.8874262	139.1685746	143.6491264	145.0955782	160.0536039	165.7642985	186.9258274	213.6116418	250.9658551	279.4084384	302.7164032	339.13674	442.7648504	1000.682694
2021	21	Hainaut	139.7529026	7.578307318	0.305138315	1.4	50.93	16.85252094	59.33830337	14.13874395	11.65907721	10.62426678	9.185948629	7.492494132	7.060084832	6.08374624	5.229923615	4.480414162	3.958253928	3.7492561	3.351989343	2.879236701	2.496160696	2.148227233	1.295444769	0.468517705	0.033285114	0.005349393	0.002674697	0	0	0	0	70.72764057	85.77008125	94.12414246	108.8619195	133.4669047	141.6413575	164.3724049	191.2073815	223.1936522	252.6366469	266.7195767	298.3303041	347.3142724	400.6152335	465.5001038	771.9356504
2021	21	Liege	122.6255943	6.942772619	0.345695977	1.4	50.93	17.72625098	56.4135079	14.82922132	12.07041594	10.7149523	8.984939593	6.883263139	6.667856856	5.956448078	5.178587047	4.639124598	4.254206464	4.015717716	3.577060719	3.095394597	2.589113192	2.101315791	1.401087581	0.532429511	0.019205332	0.01595936	0	0	0	0	0	67.43442414	82.84718643	93.32752701	111.2973537	145.2799319	149.9732255	167.8852878	193.1028659	215.5579095	235.0614641	249.0214878	279.5591349	323.0605884	386.232631	475.8922978	713.7312568
2021	21	Limburg	85.98393679	6.247181669	0.263971822	1.2	50.93	18.03493197	55.44794967	14.67462974	12.12225848	9.138263761	6.693684781	6.350884885	6.293751569	5.539205608	5.35338035	4.821688397	4.103262505	3.43265595	3.130860282	2.99751135	2.836674818	2.118703267	1.072016374	0.200477739	0.063380498	0.046001974	0.034757047	0	0	0	0	68.14481985	82.49287883	109.4299778	149.3945462	157.4583728	158.8877459	180.5313019	186.7978613	207.3962309	243.7085121	291.3196122	319.4010303	333.6100796	352.5254264	471.9868118	932.8215724
2021	21	Luxembourg	103.9061796	4.156247186	0.267385236	1	50.93	21.8047118	45.86164721	16.36418423	11.86054405	10.18072748	8.380379742	6.888979711	6.665927778	5.897022049	3.957440029	3.611778805	3.349242524	3.196846794	3.083242704	2.830404334	2.556092019	1.922264323	0	0	0	0	0	0	0	0	0	61.10906513	84.31316435	98.22480778	119.3263349	145.1593766	150.0166268	169.5771173	252.6886049	276.8718834	298.5749741	312.808234	324.3338576	353.3064121	391.2222222	520.2198198	0
2021	21	Namur	86.30523082	6.236508521	0.327114931	1.2	50.93	20.45936915	48.87736239	16.71887228	13.58210967	12.28712885	9.196637114	7.543962356	7.327092801	6.506287809	5.284334494	4.621655169	4.339604042	4.15572763	3.754579307	3.1846429	2.668823292	2.039539464	1.112915004	0.564705788	0.04707558	0	0	0	0	0	0	59.81264665	73.62626457	81.38597813	108.7353983	132.5563348	136.4797781	153.6974738	189.2385883	216.3726984	230.4357702	240.6317471	266.3414242	314.0069488	374.6969697	490.3067666	898.5412148
2021	22	Brussels	98.69095142	5.819815241	1.504217317	1	50.93	19.20834119	52.06071624	16.20695591	12.09537939	9.60671164	7.781420855	6.091789142	5.135208243	4.444289614	3.975179718	3.434510685	2.919334082	2.480798708	2.167676254	1.907915768	1.726599834	1.471839471	1.186914432	0.883710255	0.347713468	0.032705722	0.010328123	0.002950892	0	0	0	61.70190168	82.67619951	104.0938916	128.5112345	164.1553863	194.7340697	225.0078386	251.5609535	291.1622912	342.543872	403.0959855	461.3235016	524.1321533	579.1729966	679.4219202	842.5207182
2021	22	Antwerp	82.80352584	4.69202207	0.472347994	0.9	50.93	21.66535859	46.15663276	18.3079502	15.09519473	12.43060606	9.131208132	6.498823795	6.224073912	6.096696177	5.39070681	5.159144858	4.541504134	3.9834201	3.409180581	3.103985873	2.958586507	2.73022366	2.112796211	1.059597211	0.229695808	0.048359818	0.026445943	0.018234904	0	0	0	54.6210793	66.24624709	80.44660053	109.5145336	153.873998	160.6664725	164.0232629	185.5044311	193.8305722	220.1913662	251.0405568	293.3256178	322.1664147	337.9992431	366.2703589	473.306415
2021	22	Flemish Brabant	56.10609904	2.323412077	0.570612796	0.5	50.93	23.85653705	41.91723208	19.87007824	15.74843127	12.89605571	9.619442312	7.174094127	6.928242709	6.800799254	5.987260818	5.710516624	5.172517649	4.548724533	3.834232293	3.316369557	3.126452133	2.857280541	2.142444092	1.09363867	0.403241074	0.127443455	0.03407671	0	0	0	0	50.32692816	63.49838807	77.54308935	103.9561305	139.3904209	144.3367448	147.0415407	167.0212858	175.1155046	193.3294515	219.8418464	260.8084027	301.5345494	319.8513707	349.9831346	466.7566373
2021	22	Walloon Brabant	104.5663076	2.94552979	0.683853833	1.5	50.93	25.80529557	38.75173595	21.02052789	17.12653751	13.45788015	11.83096586	9.963499977	8.765160274	8.274975024	6.15861187	4.643136793	4.284027619	3.73984099	3.430314902	3.030459233	2.611212159	2.144100227	1.6907341	0.919250755	0.516695017	0.017673179	0	0	0	0	0	47.57254458	58.38891835	74.30590767	84.52395278	100.3663374	114.088045	120.8462862	162.3742527	215.3716431	233.4251991	267.3910475	291.5184258	329.9829904	382.963903	466.3961076	591.4590592
2021	22	West Flanders	67.48042071	4.82003005	0.452833513	0.8	50.93	26.17799872	38.20001714	22.25698738	18.04220352	15.10805178	11.12895076	8.158898108	7.934932918	7.808781098	6.871700773	6.696933131	6.150441448	5.330039092	4.674930525	4.002536333	3.808737883	3.5513649	2.806670257	1.520802585	0.383524805	0.009723164	0.003739678	0.001495871	0	0	0	44.92971052	55.42560248	66.18987112	89.85573046	122.5655703	126.0250099	128.0609595	145.5243808	149.3220823	162.5899553	187.6158847	213.9069222	249.8415796	262.5541664	281.5818786	356.2940811
2021	22	East Flanders	56.21040056	2.741970759	0.402155711	0.7	50.93	22.97653983	43.5226543	19.2940731	15.7561474	13.01776732	9.814753761	7.185530229	6.961406762	6.892008787	6.247906799	6.032662095	5.349715521	4.681392791	3.984605793	3.578989975	3.303421914	2.948663126	2.2585352	0.999317772	0.258202246	0.025265302	0.006463217	0.005875652	0	0	0	51.82938796	63.4672915	76.81808836	101.8874262	139.1685746	143.6491264	145.0955782	160.0536039	165.7642985	186.9258274	213.6116418	250.9658551	279.4084384	302.7164032	339.13674	442.7648504
2021	22	Hainaut	92.3513333	7.504010188	0.310339114	0.2	50.93	20.48438757	48.81766645	16.85252094	14.13874395	11.65907721	10.62426678	9.185948629	7.492494132	7.060084832	6.08374624	5.229923615	4.480414162	3.958253928	3.7492561	3.351989343	2.879236701	2.496160696	2.148227233	1.295444769	0.468517705	0.033285114	0.005349393	0.002674697	0	0	0	59.33830337	70.72764057	85.77008125	94.12414246	108.8619195	133.4669047	141.6413575	164.3724049	191.2073815	223.1936522	252.6366469	266.7195767	298.3303041	347.3142724	400.6152335	465.5001038
2021	22	Liege	89.71504878	4.868957421	0.35218792	0	50.93	20.93507426	47.76672811	17.72625098	14.82922132	12.07041594	10.7149523	8.984939593	6.883263139	6.667856856	5.956448078	5.178587047	4.639124598	4.254206464	4.015717716	3.577060719	3.095394597	2.589113192	2.101315791	1.401087581	0.532429511	0.019205332	0.01595936	0	0	0	0	56.4135079	67.43442414	82.84718643	93.32752701	111.2973537	145.2799319	149.9732255	167.8852878	193.1028659	215.5579095	235.0614641	249.0214878	279.5591349	323.0605884	386.232631	475.8922978
2021	22	Limburg	71.67221151	4.089064365	0.25306765	1.2	50.93	22.09264684	45.26392909	18.03493197	14.67462974	12.12225848	9.138263761	6.693684781	6.350884885	6.293751569	5.539205608	5.35338035	4.821688397	4.103262505	3.43265595	3.130860282	2.99751135	2.836674818	2.118703267	1.072016374	0.200477739	0.063380498	0.046001974	0.034757047	0	0	0	55.44794967	68.14481985	82.49287883	109.4299778	149.3945462	157.4583728	158.8877459	180.5313019	186.7978613	207.3962309	243.7085121	291.3196122	319.4010303	333.6100796	352.5254264	471.9868118
2021	22	Luxembourg	57.49475274	2.078123593	0.277775854	1.3	50.93	27.5389475	36.31220837	21.8047118	16.36418423	11.86054405	10.18072748	8.380379742	6.888979711	6.665927778	5.897022049	3.957440029	3.611778805	3.349242524	3.196846794	3.083242704	2.830404334	2.556092019	1.922264323	0	0	0	0	0	0	0	0	45.86164721	61.10906513	84.31316435	98.22480778	119.3263349	145.1593766	150.0166268	169.5771173	252.6886049	276.8718834	298.5749741	312.808234	324.3338576	353.3064121	391.2222222	520.2198198
2021	22	Namur	63.77332907	3.218843108	0.337576171	0.5	50.93	24.19704953	41.32735269	20.45936915	16.71887228	13.58210967	12.28712885	9.196637114	7.543962356	7.327092801	6.506287809	5.284334494	4.621655169	4.339604042	4.15572763	3.754579307	3.1846429	2.668823292	2.039539464	1.112915004	0.564705788	0.04707558	0	0	0	0	0	48.87736239	59.81264665	73.62626457	81.38597813	108.7353983	132.5563348	136.4797781	153.6974738	189.2385883	216.3726984	230.4357702	240.6317471	266.3414242	314.0069488	374.6969697	490.3067666
2021	23	Brussels	68.52627524	6.065722928	1.649630729	0.9	50.93	22.0657885	45.31902406	19.20834119	16.20695591	12.09537939	9.60671164	7.781420855	6.091789142	5.135208243	4.444289614	3.975179718	3.434510685	2.919334082	2.480798708	2.167676254	1.907915768	1.726599834	1.471839471	1.186914432	0.883710255	0.347713468	0.032705722	0.010328123	0.002950892	0	0	52.06071624	61.70190168	82.67619951	104.0938916	128.5112345	164.1553863	194.7340697	225.0078386	251.5609535	291.1622912	342.543872	403.0959855	461.3235016	524.1321533	579.1729966	679.4219202
2021	23	Antwerp	44.52089123	3.252424389	0.518041891	0.8	50.93	26.46225801	37.78967008	21.66535859	18.3079502	15.09519473	12.43060606	9.131208132	6.498823795	6.224073912	6.096696177	5.39070681	5.159144858	4.541504134	3.9834201	3.409180581	3.103985873	2.958586507	2.73022366	2.112796211	1.059597211	0.229695808	0.048359818	0.026445943	0.018234904	0	0	46.15663276	54.6210793	66.24624709	80.44660053	109.5145336	153.873998	160.6664725	164.0232629	185.5044311	193.8305722	220.1913662	251.0405568	293.3256178	322.1664147	337.9992431	366.2703589
2021	23	Flemish Brabant	41.56326049	1.290784487	0.63403334	0.5	50.93	29.34787847	34.07401326	23.85653705	19.87007824	15.74843127	12.89605571	9.619442312	7.174094127	6.928242709	6.800799254	5.987260818	5.710516624	5.172517649	4.548724533	3.834232293	3.316369557	3.126452133	2.857280541	2.142444092	1.09363867	0.403241074	0.127443455	0.03407671	0	0	0	41.91723208	50.32692816	63.49838807	77.54308935	103.9561305	139.3904209	144.3367448	147.0415407	167.0212858	175.1155046	193.3294515	219.8418464	260.8084027	301.5345494	319.8513707	349.9831346
2021	23	Walloon Brabant	53.51045786	2.454608159	0.760192147	0.4	50.93	30.64013726	32.63692951	25.80529557	21.02052789	17.12653751	13.45788015	11.83096586	9.963499977	8.765160274	8.274975024	6.15861187	4.643136793	4.284027619	3.73984099	3.430314902	3.030459233	2.611212159	2.144100227	1.6907341	0.919250755	0.516695017	0.017673179	0	0	0	0	38.75173595	47.57254458	58.38891835	74.30590767	84.52395278	100.3663374	114.088045	120.8462862	162.3742527	215.3716431	233.4251991	267.3910475	291.5184258	329.9829904	382.963903	466.3961076
2021	23	West Flanders	30.33294773	2.576222958	0.522059117	0.2	50.93	31.64117037	31.60439353	26.17799872	22.25698738	18.04220352	15.10805178	11.12895076	8.158898108	7.934932918	7.808781098	6.871700773	6.696933131	6.150441448	5.330039092	4.674930525	4.002536333	3.808737883	3.5513649	2.806670257	1.520802585	0.383524805	0.009723164	0.003739678	0.001495871	0	0	38.20001714	44.92971052	55.42560248	66.18987112	89.85573046	122.5655703	126.0250099	128.0609595	145.5243808	149.3220823	162.5899553	187.6158847	213.9069222	249.8415796	262.5541664	281.5818786
2021	23	East Flanders	36.69018015	1.762695488	0.425723603	0.5	50.93	28.50866169	35.07705872	22.97653983	19.2940731	15.7561474	13.01776732	9.814753761	7.185530229	6.961406762	6.892008787	6.247906799	6.032662095	5.349715521	4.681392791	3.984605793	3.578989975	3.303421914	2.948663126	2.2585352	0.999317772	0.258202246	0.025265302	0.006463217	0.005875652	0	0	43.5226543	51.82938796	63.4672915	76.81808836	101.8874262	139.1685746	143.6491264	145.0955782	160.0536039	165.7642985	186.9258274	213.6116418	250.9658551	279.4084384	302.7164032	339.13674
2021	23	Hainaut	49.25899757	5.20079914	0.372154327	1.3	50.93	24.61330201	40.6284374	20.48438757	16.85252094	14.13874395	11.65907721	10.62426678	9.185948629	7.492494132	7.060084832	6.08374624	5.229923615	4.480414162	3.958253928	3.7492561	3.351989343	2.879236701	2.496160696	2.148227233	1.295444769	0.468517705	0.033285114	0.005349393	0.002674697	0	0	48.81766645	59.33830337	70.72764057	85.77008125	94.12414246	108.8619195	133.4669047	141.6413575	164.3724049	191.2073815	223.1936522	252.6366469	266.7195767	298.3303041	347.3142724	400.6152335
2021	23	Liege	50.76338941	3.245971614	0.403041475	0.5	50.93	26.84301309	37.253642	20.93507426	17.72625098	14.82922132	12.07041594	10.7149523	8.984939593	6.883263139	6.667856856	5.956448078	5.178587047	4.639124598	4.254206464	4.015717716	3.577060719	3.095394597	2.589113192	2.101315791	1.401087581	0.532429511	0.019205332	0.01595936	0	0	0	47.76672811	56.4135079	67.43442414	82.84718643	93.32752701	111.2973537	145.2799319	149.9732255	167.8852878	193.1028659	215.5579095	235.0614641	249.0214878	279.5591349	323.0605884	386.232631
2021	23	Limburg	36.3472388	1.930947061	0.280441664	0.4	50.93	27.96897309	35.75390476	22.09264684	18.03493197	14.67462974	12.12225848	9.138263761	6.693684781	6.350884885	6.293751569	5.539205608	5.35338035	4.821688397	4.103262505	3.43265595	3.130860282	2.99751135	2.836674818	2.118703267	1.072016374	0.200477739	0.063380498	0.046001974	0.034757047	0	0	45.26392909	55.44794967	68.14481985	82.49287883	109.4299778	149.3945462	157.4583728	158.8877459	180.5313019	186.7978613	207.3962309	243.7085121	291.3196122	319.4010303	333.6100796	352.5254264
2021	23	Luxembourg	27.70831457	1.385415729	0.297171674	0.6	50.93	35.21761418	28.39488203	27.5389475	21.8047118	16.36418423	11.86054405	10.18072748	8.380379742	6.888979711	6.665927778	5.897022049	3.957440029	3.611778805	3.349242524	3.196846794	3.083242704	2.830404334	2.556092019	1.922264323	0	0	0	0	0	0	0	36.31220837	45.86164721	61.10906513	84.31316435	98.22480778	119.3263349	145.1593766	150.0166268	169.5771173	252.6886049	276.8718834	298.5749741	312.808234	324.3338576	353.3064121	391.2222222
2021	23	Namur	31.78607569	2.212954636	0.383645863	1	50.93	28.76418554	34.76545507	24.19704953	20.45936915	16.71887228	13.58210967	12.28712885	9.196637114	7.543962356	7.327092801	6.506287809	5.284334494	4.621655169	4.339604042	4.15572763	3.754579307	3.1846429	2.668823292	2.039539464	1.112915004	0.564705788	0.04707558	0	0	0	0	41.32735269	48.87736239	59.81264665	73.62626457	81.38597813	108.7353983	132.5563348	136.4797781	153.6974738	189.2385883	216.3726984	230.4357702	240.6317471	266.3414242	314.0069488	374.6969697
2021	24	Brussels	41.0665836	3.606646065	1.877423215	0.9	50.93	24.32846709	41.10411051	22.0657885	19.20834119	16.20695591	12.09537939	9.60671164	7.781420855	6.091789142	5.135208243	4.444289614	3.975179718	3.434510685	2.919334082	2.480798708	2.167676254	1.907915768	1.726599834	1.471839471	1.186914432	0.883710255	0.347713468	0.032705722	0.010328123	0.002950892	0	45.31902406	52.06071624	61.70190168	82.67619951	104.0938916	128.5112345	164.1553863	194.7340697	225.0078386	251.5609535	291.1622912	342.543872	403.0959855	461.3235016	524.1321533	579.1729966
2021	24	Antwerp	25.75280295	2.026100439	0.628784276	1	50.93	29.54043777	33.85190186	26.46225801	21.66535859	18.3079502	15.09519473	12.43060606	9.131208132	6.498823795	6.224073912	6.096696177	5.39070681	5.159144858	4.541504134	3.9834201	3.409180581	3.103985873	2.958586507	2.73022366	2.112796211	1.059597211	0.229695808	0.048359818	0.026445943	0.018234904	0	37.78967008	46.15663276	54.6210793	66.24624709	80.44660053	109.5145336	153.873998	160.6664725	164.0232629	185.5044311	193.8305722	220.1913662	251.0405568	293.3256178	322.1664147	337.9992431
2021	24	Flemish Brabant	21.59912709	1.118679889	0.768705188	0.8	50.93	32.11833224	31.13486692	29.34787847	23.85653705	19.87007824	15.74843127	12.89605571	9.619442312	7.174094127	6.928242709	6.800799254	5.987260818	5.710516624	5.172517649	4.548724533	3.834232293	3.316369557	3.126452133	2.857280541	2.142444092	1.09363867	0.403241074	0.127443455	0.03407671	0	0	34.07401326	41.91723208	50.32692816	63.49838807	77.54308935	103.9561305	139.3904209	144.3367448	147.0415407	167.0212858	175.1155046	193.3294515	219.8418464	260.8084027	301.5345494	319.8513707
2021	24	Walloon Brabant	30.19168035	1.472764895	0.906977715	0.3	50.93	35.45926946	28.20137062	30.64013726	25.80529557	21.02052789	17.12653751	13.45788015	11.83096586	9.963499977	8.765160274	8.274975024	6.15861187	4.643136793	4.284027619	3.73984099	3.430314902	3.030459233	2.611212159	2.144100227	1.6907341	0.919250755	0.516695017	0.017673179	0	0	0	32.63692951	38.75173595	47.57254458	58.38891835	74.30590767	84.52395278	100.3663374	114.088045	120.8462862	162.3742527	215.3716431	233.4251991	267.3910475	291.5184258	329.9829904	382.963903
2021	24	West Flanders	16.03906551	1.911391227	0.587960562	0.7	50.93	35.01951281	28.55550862	31.64117037	26.17799872	22.25698738	18.04220352	15.10805178	11.12895076	8.158898108	7.934932918	7.808781098	6.871700773	6.696933131	6.150441448	5.330039092	4.674930525	4.002536333	3.808737883	3.5513649	2.806670257	1.520802585	0.383524805	0.009723164	0.003739678	0.001495871	0	31.60439353	38.20001714	44.92971052	55.42560248	66.18987112	89.85573046	122.5655703	126.0250099	128.0609595	145.5243808	149.3220823	162.5899553	187.6158847	213.9069222	249.8415796	262.5541664
2021	24	East Flanders	22.19690614	1.109845307	0.511703972	0.7	50.93	31.94683188	31.3020084	28.50866169	22.97653983	19.2940731	15.7561474	13.01776732	9.814753761	7.185530229	6.961406762	6.892008787	6.247906799	6.032662095	5.349715521	4.681392791	3.984605793	3.578989975	3.303421914	2.948663126	2.2585352	0.999317772	0.258202246	0.025265302	0.006463217	0.005875652	0	35.07705872	43.5226543	51.82938796	63.4672915	76.81808836	101.8874262	139.1685746	143.6491264	145.0955782	160.0536039	165.7642985	186.9258274	213.6116418	250.9658551	279.4084384	302.7164032
2021	24	Hainaut	27.11845266	4.160639312	0.436718533	0.7	50.93	28.64295548	34.91259834	24.61330201	20.48438757	16.85252094	14.13874395	11.65907721	10.62426678	9.185948629	7.492494132	7.060084832	6.08374624	5.229923615	4.480414162	3.958253928	3.7492561	3.351989343	2.879236701	2.496160696	2.148227233	1.295444769	0.468517705	0.033285114	0.005349393	0.002674697	0	40.6284374	48.81766645	59.33830337	70.72764057	85.77008125	94.12414246	108.8619195	133.4669047	141.6413575	164.3724049	191.2073815	223.1936522	252.6366469	266.7195767	298.3303041	347.3142724
2021	24	Liege	28.4924175	2.344312832	0.532159013	0.7	50.93	30.98911067	32.26939975	26.84301309	20.93507426	17.72625098	14.82922132	12.07041594	10.7149523	8.984939593	6.883263139	6.667856856	5.956448078	5.178587047	4.639124598	4.254206464	4.015717716	3.577060719	3.095394597	2.589113192	2.101315791	1.401087581	0.532429511	0.019205332	0.01595936	0	0	37.253642	47.76672811	56.4135079	67.43442414	82.84718643	93.32752701	111.2973537	145.2799319	149.9732255	167.8852878	193.1028659	215.5579095	235.0614641	249.0214878	279.5591349	323.0605884
2021	24	Limburg	20.67249207	1.590191698	0.342345555	1.4	50.93	31.08347711	32.17143296	27.96897309	22.09264684	18.03493197	14.67462974	12.12225848	9.138263761	6.693684781	6.350884885	6.293751569	5.539205608	5.35338035	4.821688397	4.103262505	3.43265595	3.130860282	2.99751135	2.836674818	2.118703267	1.072016374	0.200477739	0.063380498	0.046001974	0.034757047	0	35.75390476	45.26392909	55.44794967	68.14481985	82.49287883	109.4299778	149.3945462	157.4583728	158.8877459	180.5313019	186.7978613	207.3962309	243.7085121	291.3196122	319.4010303	333.6100796
2021	24	Luxembourg	9.351556168	0.692707864	0.364364337	0	50.93	41.10389925	24.32859213	35.21761418	27.5389475	21.8047118	16.36418423	11.86054405	10.18072748	8.380379742	6.888979711	6.665927778	5.897022049	3.957440029	3.611778805	3.349242524	3.196846794	3.083242704	2.830404334	2.556092019	1.922264323	0	0	0	0	0	0	28.39488203	36.31220837	45.86164721	61.10906513	84.31316435	98.22480778	119.3263349	145.1593766	150.0166268	169.5771173	252.6886049	276.8718834	298.5749741	312.808234	324.3338576	353.3064121
2021	24	Namur	16.89892631	1.40824386	0.474175825	0.4	50.93	33.79342672	29.59155366	28.76418554	24.19704953	20.45936915	16.71887228	13.58210967	12.28712885	9.196637114	7.543962356	7.327092801	6.506287809	5.284334494	4.621655169	4.339604042	4.15572763	3.754579307	3.1846429	2.668823292	2.039539464	1.112915004	0.564705788	0.04707558	0	0	0	34.76545507	41.32735269	48.87736239	59.81264665	73.62626457	81.38597813	108.7353983	132.5563348	136.4797781	153.6974738	189.2385883	216.3726984	230.4357702	240.6317471	266.3414242	314.0069488
2021	25	Brussels	38.68947597	3.032861464	2.209808438	1.1	50.93	26.43671566	37.82618132	24.32846709	22.0657885	19.20834119	16.20695591	12.09537939	9.60671164	7.781420855	6.091789142	5.135208243	4.444289614	3.975179718	3.434510685	2.919334082	2.480798708	2.167676254	1.907915768	1.726599834	1.471839471	1.186914432	0.883710255	0.347713468	0.032705722	0.010328123	0.002950892	41.10411051	45.31902406	52.06071624	61.70190168	82.67619951	104.0938916	128.5112345	164.1553863	194.7340697	225.0078386	251.5609535	291.1622912	342.543872	403.0959855	461.3235016	524.1321533
2021	25	Antwerp	20.79418872	1.386279248	0.774183641	1	50.93	32.40880948	30.85580791	29.54043777	26.46225801	21.66535859	18.3079502	15.09519473	12.43060606	9.131208132	6.498823795	6.224073912	6.096696177	5.39070681	5.159144858	4.541504134	3.9834201	3.409180581	3.103985873	2.958586507	2.73022366	2.112796211	1.059597211	0.229695808	0.048359818	0.026445943	0.018234904	33.85190186	37.78967008	46.15663276	54.6210793	66.24624709	80.44660053	109.5145336	153.873998	160.6664725	164.0232629	185.5044311	193.8305722	220.1913662	251.0405568	293.3256178	322.1664147
2021	25	Flemish Brabant	21.51307479	0.946575291	1.011888986	1.1	50.93	34.71194853	28.80852393	32.11833224	29.34787847	23.85653705	19.87007824	15.74843127	12.89605571	9.619442312	7.174094127	6.928242709	6.800799254	5.987260818	5.710516624	5.172517649	4.548724533	3.834232293	3.316369557	3.126452133	2.857280541	2.142444092	1.09363867	0.403241074	0.127443455	0.03407671	0	31.13486692	34.07401326	41.91723208	50.32692816	63.49838807	77.54308935	103.9561305	139.3904209	144.3367448	147.0415407	167.0212858	175.1155046	193.3294515	219.8418464	260.8084027	301.5345494
2021	25	Walloon Brabant	21.35509098	0.981843263	1.216749264	0.9	50.93	38.04937199	26.28164271	35.45926946	30.64013726	25.80529557	21.02052789	17.12653751	13.45788015	11.83096586	9.963499977	8.765160274	8.274975024	6.15861187	4.643136793	4.284027619	3.73984099	3.430314902	3.030459233	2.611212159	2.144100227	1.6907341	0.919250755	0.516695017	0.017673179	0	0	28.20137062	32.63692951	38.75173595	47.57254458	58.38891835	74.30590767	84.52395278	100.3663374	114.088045	120.8462862	162.3742527	215.3716431	233.4251991	267.3910475	291.5184258	329.9829904
2021	25	West Flanders	15.45733775	0.91414363	0.885555866	1.3	50.93	37.72487933	26.50770573	35.01951281	31.64117037	26.17799872	22.25698738	18.04220352	15.10805178	11.12895076	8.158898108	7.934932918	7.808781098	6.871700773	6.696933131	6.150441448	5.330039092	4.674930525	4.002536333	3.808737883	3.5513649	2.806670257	1.520802585	0.383524805	0.009723164	0.003739678	0.001495871	28.55550862	31.60439353	38.20001714	44.92971052	55.42560248	66.18987112	89.85573046	122.5655703	126.0250099	128.0609595	145.5243808	149.3220823	162.5899553	187.6158847	213.9069222	249.8415796
2021	25	East Flanders	19.84664549	1.175130325	0.684317559	1	50.93	34.49901909	28.98633139	31.94683188	28.50866169	22.97653983	19.2940731	15.7561474	13.01776732	9.814753761	7.185530229	6.961406762	6.892008787	6.247906799	6.032662095	5.349715521	4.681392791	3.984605793	3.578989975	3.303421914	2.948663126	2.2585352	0.999317772	0.258202246	0.025265302	0.006463217	0.005875652	31.3020084	35.07705872	43.5226543	51.82938796	63.4672915	76.81808836	101.8874262	139.1685746	143.6491264	145.0955782	160.0536039	165.7642985	186.9258274	213.6116418	250.9658551	279.4084384
2021	25	Hainaut	19.54014534	2.748993831	0.563543735	1.2	50.93	32.12645074	31.12699899	28.64295548	24.61330201	20.48438757	16.85252094	14.13874395	11.65907721	10.62426678	9.185948629	7.492494132	7.060084832	6.08374624	5.229923615	4.480414162	3.958253928	3.7492561	3.351989343	2.879236701	2.496160696	2.148227233	1.295444769	0.468517705	0.033285114	0.005349393	0.002674697	34.91259834	40.6284374	48.81766645	59.33830337	70.72764057	85.77008125	94.12414246	108.8619195	133.4669047	141.6413575	164.3724049	191.2073815	223.1936522	252.6366469	266.7195767	298.3303041
2021	25	Liege	17.58234624	1.081990538	0.663891361	1	50.93	34.30414934	29.15099249	30.98911067	26.84301309	20.93507426	17.72625098	14.82922132	12.07041594	10.7149523	8.984939593	6.883263139	6.667856856	5.956448078	5.178587047	4.639124598	4.254206464	4.015717716	3.577060719	3.095394597	2.589113192	2.101315791	1.401087581	0.532429511	0.019205332	0.01595936	0	32.26939975	37.253642	47.76672811	56.4135079	67.43442414	82.84718643	93.32752701	111.2973537	145.2799319	149.9732255	167.8852878	193.1028659	215.5579095	235.0614641	249.0214878	279.5591349
2021	25	Limburg	12.8351187	1.249436334	0.434463089	0.8	50.93	34.06042956	29.35958275	31.08347711	27.96897309	22.09264684	18.03493197	14.67462974	12.12225848	9.138263761	6.693684781	6.350884885	6.293751569	5.539205608	5.35338035	4.821688397	4.103262505	3.43265595	3.130860282	2.99751135	2.836674818	2.118703267	1.072016374	0.200477739	0.063380498	0.046001974	0.034757047	32.17143296	35.75390476	45.26392909	55.44794967	68.14481985	82.49287883	109.4299778	149.3945462	157.4583728	158.8877459	180.5313019	186.7978613	207.3962309	243.7085121	291.3196122	319.4010303
2021	25	Luxembourg	7.273432575	0.692707864	0.589840746	2.2	50.93	43.15743172	23.1709803	41.10389925	35.21761418	27.5389475	21.8047118	16.36418423	11.86054405	10.18072748	8.380379742	6.888979711	6.665927778	5.897022049	3.957440029	3.611778805	3.349242524	3.196846794	3.083242704	2.830404334	2.556092019	1.922264323	0	0	0	0	0	24.32859213	28.39488203	36.31220837	45.86164721	61.10906513	84.31316435	98.22480778	119.3263349	145.1593766	150.0166268	169.5771173	252.6886049	276.8718834	298.5749741	312.808234	324.3338576
2021	25	Namur	11.06477318	0.603533083	0.633307381	0	50.93	37.45687253	26.6973704	33.79342672	28.76418554	24.19704953	20.45936915	16.71887228	13.58210967	12.28712885	9.196637114	7.543962356	7.327092801	6.506287809	5.284334494	4.621655169	4.339604042	4.15572763	3.754579307	3.1846429	2.668823292	2.039539464	1.112915004	0.564705788	0.04707558	0	0	29.59155366	34.76545507	41.32735269	48.87736239	59.81264665	73.62626457	81.38597813	108.7353983	132.5563348	136.4797781	153.6974738	189.2385883	216.3726984	230.4357702	240.6317471	266.3414242
2021	26	Brussels	56.47679861	1.803323033	2.586457044	2.2	50.93	29.46629835	33.93707578	26.43671566	24.32846709	22.0657885	19.20834119	16.20695591	12.09537939	9.60671164	7.781420855	6.091789142	5.135208243	4.444289614	3.975179718	3.434510685	2.919334082	2.480798708	2.167676254	1.907915768	1.726599834	1.471839471	1.186914432	0.883710255	0.347713468	0.032705722	0.010328123	37.82618132	41.10411051	45.31902406	52.06071624	61.70190168	82.67619951	104.0938916	128.5112345	164.1553863	194.7340697	225.0078386	251.5609535	291.1622912	342.543872	403.0959855	461.3235016
2021	26	Antwerp	36.14989731	0.959731787	0.953333575	1.8	50.93	34.52635104	28.96338507	32.40880948	29.54043777	26.46225801	21.66535859	18.3079502	15.09519473	12.43060606	9.131208132	6.498823795	6.224073912	6.096696177	5.39070681	5.159144858	4.541504134	3.9834201	3.409180581	3.103985873	2.958586507	2.73022366	2.112796211	1.059597211	0.229695808	0.048359818	0.026445943	30.85580791	33.85190186	37.78967008	46.15663276	54.6210793	66.24624709	80.44660053	109.5145336	153.873998	160.6664725	164.0232629	185.5044311	193.8305722	220.1913662	251.0405568	293.3256178
2021	26	Flemish Brabant	38.37932542	0.602366094	1.28226531	2.5	50.93	36.68891405	27.25618966	34.71194853	32.11833224	29.34787847	23.85653705	19.87007824	15.74843127	12.89605571	9.619442312	7.174094127	6.928242709	6.800799254	5.987260818	5.710516624	5.172517649	4.548724533	3.834232293	3.316369557	3.126452133	2.857280541	2.142444092	1.09363867	0.403241074	0.127443455	0.03407671	28.80852393	31.13486692	34.07401326	41.91723208	50.32692816	63.49838807	77.54308935	103.9561305	139.3904209	144.3367448	147.0415407	167.0212858	175.1155046	193.3294515	219.8418464	260.8084027
2021	26	Walloon Brabant	56.45598765	0.736382448	1.588867861	3.1	50.93	41.94827159	23.83888447	38.04937199	35.45926946	30.64013726	25.80529557	21.02052789	17.12653751	13.45788015	11.83096586	9.963499977	8.765160274	8.274975024	6.15861187	4.643136793	4.284027619	3.73984099	3.430314902	3.030459233	2.611212159	2.144100227	1.6907341	0.919250755	0.516695017	0.017673179	0	26.28164271	28.20137062	32.63692951	38.75173595	47.57254458	58.38891835	74.30590767	84.52395278	100.3663374	114.088045	120.8462862	162.3742527	215.3716431	233.4251991	267.3910475	291.5184258
2021	26	West Flanders	25.34670975	0.91414363	1.177998724	2.3	50.93	39.86846304	25.08248183	37.72487933	35.01951281	31.64117037	26.17799872	22.25698738	18.04220352	15.10805178	11.12895076	8.158898108	7.934932918	7.808781098	6.871700773	6.696933131	6.150441448	5.330039092	4.674930525	4.002536333	3.808737883	3.5513649	2.806670257	1.520802585	0.383524805	0.009723164	0.003739678	26.50770573	28.55550862	31.60439353	38.20001714	44.92971052	55.42560248	66.18987112	89.85573046	122.5655703	126.0250099	128.0609595	145.5243808	149.3220823	162.5899553	187.6158847	213.9069222
2021	26	East Flanders	44.00210218	0.652850181	0.836235796	2.5	50.93	36.46063803	27.42683765	34.49901909	31.94683188	28.50866169	22.97653983	19.2940731	15.7561474	13.01776732	9.814753761	7.185530229	6.961406762	6.892008787	6.247906799	6.032662095	5.349715521	4.681392791	3.984605793	3.578989975	3.303421914	2.948663126	2.2585352	0.999317772	0.258202246	0.025265302	0.006463217	28.98633139	31.3020084	35.07705872	43.5226543	51.82938796	63.4672915	76.81808836	101.8874262	139.1685746	143.6491264	145.0955782	160.0536039	165.7642985	186.9258274	213.6116418	250.9658551
2021	26	Hainaut	17.31123142	1.931725395	0.724099835	1.7	50.93	35.83358037	27.90678435	32.12645074	28.64295548	24.61330201	20.48438757	16.85252094	14.13874395	11.65907721	10.62426678	9.185948629	7.492494132	7.060084832	6.08374624	5.229923615	4.480414162	3.958253928	3.7492561	3.351989343	2.879236701	2.496160696	2.148227233	1.295444769	0.468517705	0.033285114	0.005349393	31.12699899	34.91259834	40.6284374	48.81766645	59.33830337	70.72764057	85.77008125	94.12414246	108.8619195	133.4669047	141.6413575	164.3724049	191.2073815	223.1936522	252.6366469	266.7195767
2021	26	Liege	35.525356	1.172156416	0.838722999	3.2	50.93	37.79438032	26.45896008	34.30414934	30.98911067	26.84301309	20.93507426	17.72625098	14.82922132	12.07041594	10.7149523	8.984939593	6.883263139	6.667856856	5.956448078	5.178587047	4.639124598	4.254206464	4.015717716	3.577060719	3.095394597	2.589113192	2.101315791	1.401087581	0.532429511	0.019205332	0.01595936	29.15099249	32.26939975	37.253642	47.76672811	56.4135079	67.43442414	82.84718643	93.32752701	111.2973537	145.2799319	149.9732255	167.8852878	193.1028659	215.5579095	235.0614641	249.0214878
2021	26	Limburg	18.85513013	0.454340485	0.59461811	2.1	50.93	36.51261874	27.3877918	34.06042956	31.08347711	27.96897309	22.09264684	18.03493197	14.67462974	12.12225848	9.138263761	6.693684781	6.350884885	6.293751569	5.539205608	5.35338035	4.821688397	4.103262505	3.43265595	3.130860282	2.99751135	2.836674818	2.118703267	1.072016374	0.200477739	0.063380498	0.046001974	29.35958275	32.17143296	35.75390476	45.26392909	55.44794967	68.14481985	82.49287883	109.4299778	149.3945462	157.4583728	158.8877459	180.5313019	186.7978613	207.3962309	243.7085121	291.3196122
2021	26	Luxembourg	15.23957301	0.692707864	0.85965046	3.5	50.93	46.8994396	21.3222164	43.15743172	41.10389925	35.21761418	27.5389475	21.8047118	16.36418423	11.86054405	10.18072748	8.380379742	6.888979711	6.665927778	5.897022049	3.957440029	3.611778805	3.349242524	3.196846794	3.083242704	2.830404334	2.556092019	1.922264323	0	0	0	0	23.1709803	24.32859213	28.39488203	36.31220837	45.86164721	61.10906513	84.31316435	98.22480778	119.3263349	145.1593766	150.0166268	169.5771173	252.6886049	276.8718834	298.5749741	312.808234
2021	26	Namur	13.8812609	0.804710777	0.863454664	4.1	50.93	42.46136885	23.55081871	37.45687253	33.79342672	28.76418554	24.19704953	20.45936915	16.71887228	13.58210967	12.28712885	9.196637114	7.543962356	7.327092801	6.506287809	5.284334494	4.621655169	4.339604042	4.15572763	3.754579307	3.1846429	2.668823292	2.039539464	1.112915004	0.564705788	0.04707558	0	26.6973704	29.59155366	34.76545507	41.32735269	48.87736239	59.81264665	73.62626457	81.38597813	108.7353983	132.5563348	136.4797781	153.6974738	189.2385883	216.3726984	230.4357702	240.6317471
2021	27	Brussels	96.88762838	2.704984549	2.810396977	4.4	50.93	33.17171734	30.14616307	29.46629835	26.43671566	24.32846709	22.0657885	19.20834119	16.20695591	12.09537939	9.60671164	7.781420855	6.091789142	5.135208243	4.444289614	3.975179718	3.434510685	2.919334082	2.480798708	2.167676254	1.907915768	1.726599834	1.471839471	1.186914432	0.883710255	0.347713468	0.032705722	33.93707578	37.82618132	41.10411051	45.31902406	52.06071624	61.70190168	82.67619951	104.0938916	128.5112345	164.1553863	194.7340697	225.0078386	251.5609535	291.1622912	342.543872	403.0959855
2021	27	Antwerp	70.48696791	1.01305022	1.413898196	5.3	50.93	42.25960318	23.66326053	34.52635104	32.40880948	29.54043777	26.46225801	21.66535859	18.3079502	15.09519473	12.43060606	9.131208132	6.498823795	6.224073912	6.096696177	5.39070681	5.159144858	4.541504134	3.9834201	3.409180581	3.103985873	2.958586507	2.73022366	2.112796211	1.059597211	0.229695808	0.048359818	28.96338507	30.85580791	33.85190186	37.78967008	46.15663276	54.6210793	66.24624709	80.44660053	109.5145336	153.873998	160.6664725	164.0232629	185.5044311	193.8305722	220.1913662	251.0405568
2021	27	Flemish Brabant	78.47969682	0.602366094	1.873358552	5	50.93	43.46484419	23.00709961	36.68891405	34.71194853	32.11833224	29.34787847	23.85653705	19.87007824	15.74843127	12.89605571	9.619442312	7.174094127	6.928242709	6.800799254	5.987260818	5.710516624	5.172517649	4.548724533	3.834232293	3.316369557	3.126452133	2.857280541	2.142444092	1.09363867	0.403241074	0.127443455	27.25618966	28.80852393	31.13486692	34.07401326	41.91723208	50.32692816	63.49838807	77.54308935	103.9561305	139.3904209	144.3367448	147.0415407	167.0212858	175.1155046	193.3294515	219.8418464
2021	27	Walloon Brabant	95.72971819	0.490921632	2.166682622	3.8	50.93	46.9276897	21.30938059	41.94827159	38.04937199	35.45926946	30.64013726	25.80529557	21.02052789	17.12653751	13.45788015	11.83096586	9.963499977	8.765160274	8.274975024	6.15861187	4.643136793	4.284027619	3.73984099	3.430314902	3.030459233	2.611212159	2.144100227	1.6907341	0.919250755	0.516695017	0.017673179	23.83888447	26.28164271	28.20137062	32.63692951	38.75173595	47.57254458	58.38891835	74.30590767	84.52395278	100.3663374	114.088045	120.8462862	162.3742527	215.3716431	233.4251991	267.3910475
2021	27	West Flanders	66.89869294	0.91414363	1.723991783	6.4	50.93	47.15983884	21.20448298	39.86846304	37.72487933	35.01951281	31.64117037	26.17799872	22.25698738	18.04220352	15.10805178	11.12895076	8.158898108	7.934932918	7.808781098	6.871700773	6.696933131	6.150441448	5.330039092	4.674930525	4.002536333	3.808737883	3.5513649	2.806670257	1.520802585	0.383524805	0.009723164	25.08248183	26.50770573	28.55550862	31.60439353	38.20001714	44.92971052	55.42560248	66.18987112	89.85573046	122.5655703	126.0250099	128.0609595	145.5243808	149.3220823	162.5899553	187.6158847
2021	27	East Flanders	77.42803143	1.109845307	1.275146973	5.9	50.93	43.29689341	23.09634528	36.46063803	34.49901909	31.94683188	28.50866169	22.97653983	19.2940731	15.7561474	13.01776732	9.814753761	7.185530229	6.961406762	6.892008787	6.247906799	6.032662095	5.349715521	4.681392791	3.984605793	3.578989975	3.303421914	2.948663126	2.2585352	0.999317772	0.258202246	0.025265302	27.42683765	28.98633139	31.3020084	35.07705872	43.5226543	51.82938796	63.4672915	76.81808836	101.8874262	139.1685746	143.6491264	145.0955782	160.0536039	165.7642985	186.9258274	213.6116418
2021	27	Hainaut	27.78712683	1.634536873	0.887999305	2.7	50.93	39.86806316	25.08273342	35.83358037	32.12645074	28.64295548	24.61330201	20.48438757	16.85252094	14.13874395	11.65907721	10.62426678	9.185948629	7.492494132	7.060084832	6.08374624	5.229923615	4.480414162	3.958253928	3.7492561	3.351989343	2.879236701	2.496160696	2.148227233	1.295444769	0.468517705	0.033285114	27.90678435	31.12699899	34.91259834	40.6284374	48.81766645	59.33830337	70.72764057	85.77008125	94.12414246	108.8619195	133.4669047	141.6413575	164.3724049	191.2073815	223.1936522	252.6366469
2021	27	Liege	49.86173063	0.631161147	1.170172767	3.1	50.93	43.11182282	23.19549336	37.79438032	34.30414934	30.98911067	26.84301309	20.93507426	17.72625098	14.82922132	12.07041594	10.7149523	8.984939593	6.883263139	6.667856856	5.956448078	5.178587047	4.639124598	4.254206464	4.015717716	3.577060719	3.095394597	2.589113192	2.101315791	1.401087581	0.532429511	0.019205332	26.45896008	29.15099249	32.26939975	37.253642	47.76672811	56.4135079	67.43442414	82.84718643	93.32752701	111.2973537	145.2799319	149.9732255	167.8852878	193.1028659	215.5579095	235.0614641
2021	27	Limburg	44.52536753	0.90868097	1.04929935	4.5	50.93	43.40042049	23.04125141	36.51261874	34.06042956	31.08347711	27.96897309	22.09264684	18.03493197	14.67462974	12.12225848	9.138263761	6.693684781	6.350884885	6.293751569	5.539205608	5.35338035	4.821688397	4.103262505	3.43265595	3.130860282	2.99751135	2.836674818	2.118703267	1.072016374	0.200477739	0.063380498	27.3877918	29.35958275	32.17143296	35.75390476	45.26392909	55.44794967	68.14481985	82.49287883	109.4299778	149.3945462	157.4583728	158.8877459	180.5313019	186.7978613	207.3962309	243.7085121
2021	27	Luxembourg	33.24997749	0.692707864	1.377103234	3	50.93	51.47858494	19.42555339	46.8994396	43.15743172	41.10389925	35.21761418	27.5389475	21.8047118	16.36418423	11.86054405	10.18072748	8.380379742	6.888979711	6.665927778	5.897022049	3.957440029	3.611778805	3.349242524	3.196846794	3.083242704	2.830404334	2.556092019	1.922264323	0	0	0	21.3222164	23.1709803	24.32859213	28.39488203	36.31220837	45.86164721	61.10906513	84.31316435	98.22480778	119.3263349	145.1593766	150.0166268	169.5771173	252.6886049	276.8718834	298.5749741
2021	27	Namur	26.35427794	0.201177694	1.173871846	1.4	50.93	48.50333854	20.6171375	42.46136885	37.45687253	33.79342672	28.76418554	24.19704953	20.45936915	16.71887228	13.58210967	12.28712885	9.196637114	7.543962356	7.327092801	6.506287809	5.284334494	4.621655169	4.339604042	4.15572763	3.754579307	3.1846429	2.668823292	2.039539464	1.112915004	0.564705788	0.04707558	23.55081871	26.6973704	29.59155366	34.76545507	41.32735269	48.87736239	59.81264665	73.62626457	81.38597813	108.7353983	132.5563348	136.4797781	153.6974738	189.2385883	216.3726984	230.4357702
2021	28	Brussels	123.7735354	4.180430666	3.313442134	3.5	50.93	36.48097904	27.41154504	33.17171734	29.46629835	26.43671566	24.32846709	22.0657885	19.20834119	16.20695591	12.09537939	9.60671164	7.781420855	6.091789142	5.135208243	4.444289614	3.975179718	3.434510685	2.919334082	2.480798708	2.167676254	1.907915768	1.726599834	1.471839471	1.186914432	0.883710255	0.347713468	30.14616307	33.93707578	37.82618132	41.10411051	45.31902406	52.06071624	61.70190168	82.67619951	104.0938916	128.5112345	164.1553863	194.7340697	225.0078386	251.5609535	291.1622912	342.543872
2021	28	Antwerp	94.69353631	1.332960815	2.207436428	3.3	50.93	47.96584848	20.8481666	42.25960318	34.52635104	32.40880948	29.54043777	26.46225801	21.66535859	18.3079502	15.09519473	12.43060606	9.131208132	6.498823795	6.224073912	6.096696177	5.39070681	5.159144858	4.541504134	3.9834201	3.409180581	3.103985873	2.958586507	2.73022366	2.112796211	1.059597211	0.229695808	23.66326053	28.96338507	30.85580791	33.85190186	37.78967008	46.15663276	54.6210793	66.24624709	80.44660053	109.5145336	153.873998	160.6664725	164.0232629	185.5044311	193.8305722	220.1913662
2021	28	Flemish Brabant	114.5356102	1.118679889	2.733537335	3.2	50.93	49.87883836	20.04858238	43.46484419	36.68891405	34.71194853	32.11833224	29.34787847	23.85653705	19.87007824	15.74843127	12.89605571	9.619442312	7.174094127	6.928242709	6.800799254	5.987260818	5.710516624	5.172517649	4.548724533	3.834232293	3.316369557	3.126452133	2.857280541	2.142444092	1.09363867	0.403241074	23.00709961	27.25618966	28.80852393	31.13486692	34.07401326	41.91723208	50.32692816	63.49838807	77.54308935	103.9561305	139.3904209	144.3367448	147.0415407	167.0212858	175.1155046	193.3294515
2021	28	Walloon Brabant	103.0935427	1.227304079	2.714796623	3.7	50.93	51.47436039	19.42714766	46.9276897	41.94827159	38.04937199	35.45926946	30.64013726	25.80529557	21.02052789	17.12653751	13.45788015	11.83096586	9.963499977	8.765160274	8.274975024	6.15861187	4.643136793	4.284027619	3.73984099	3.430314902	3.030459233	2.611212159	2.144100227	1.6907341	0.919250755	0.516695017	21.30938059	23.83888447	26.28164271	28.20137062	32.63692951	38.75173595	47.57254458	58.38891835	74.30590767	84.52395278	100.3663374	114.088045	120.8462862	162.3742527	215.3716431	233.4251991
2021	28	West Flanders	82.60534259	1.578975361	2.299237438	2.5	50.93	54.23190328	18.43933072	47.15983884	39.86846304	37.72487933	35.01951281	31.64117037	26.17799872	22.25698738	18.04220352	15.10805178	11.12895076	8.158898108	7.934932918	7.808781098	6.871700773	6.696933131	6.150441448	5.330039092	4.674930525	4.002536333	3.808737883	3.5513649	2.806670257	1.520802585	0.383524805	21.20448298	25.08248183	26.50770573	28.55550862	31.60439353	38.20001714	44.92971052	55.42560248	66.18987112	89.85573046	122.5655703	126.0250099	128.0609595	145.5243808	149.3220823	162.5899553
2021	28	East Flanders	82.71611789	0.783420217	2.028340226	3	50.93	50.29577377	19.88238623	43.29689341	36.46063803	34.49901909	31.94683188	28.50866169	22.97653983	19.2940731	15.7561474	13.01776732	9.814753761	7.185530229	6.961406762	6.892008787	6.247906799	6.032662095	5.349715521	4.681392791	3.984605793	3.578989975	3.303421914	2.948663126	2.2585352	0.999317772	0.258202246	23.09634528	27.42683765	28.98633139	31.3020084	35.07705872	43.5226543	51.82938796	63.4672915	76.81808836	101.8874262	139.1685746	143.6491264	145.0955782	160.0536039	165.7642985	186.9258274
2021	28	Hainaut	45.24695252	2.154616787	1.248711873	2.4	50.93	45.59808076	21.9307476	39.86806316	35.83358037	32.12645074	28.64295548	24.61330201	20.48438757	16.85252094	14.13874395	11.65907721	10.62426678	9.185948629	7.492494132	7.060084832	6.08374624	5.229923615	4.480414162	3.958253928	3.7492561	3.351989343	2.879236701	2.496160696	2.148227233	1.295444769	0.468517705	25.08273342	27.90678435	31.12699899	34.91259834	40.6284374	48.81766645	59.33830337	70.72764057	85.77008125	94.12414246	108.8619195	133.4669047	141.6413575	164.3724049	191.2073815	223.1936522
2021	28	Liege	49.9518965	0.99182466	1.562394337	2.8	50.93	46.77959041	21.37684386	43.11182282	37.79438032	34.30414934	30.98911067	26.84301309	20.93507426	17.72625098	14.82922132	12.07041594	10.7149523	8.984939593	6.883263139	6.667856856	5.956448078	5.178587047	4.639124598	4.254206464	4.015717716	3.577060719	3.095394597	2.589113192	2.101315791	1.401087581	0.532429511	23.19549336	26.45896008	29.15099249	32.26939975	37.253642	47.76672811	56.4135079	67.43442414	82.84718643	93.32752701	111.2973537	145.2799319	149.9732255	167.8852878	193.1028659	215.5579095
2021	28	Limburg	68.71899836	0.340755364	1.527719881	3.8	50.93	49.89623999	20.04159031	43.40042049	36.51261874	34.06042956	31.08347711	27.96897309	22.09264684	18.03493197	14.67462974	12.12225848	9.138263761	6.693684781	6.350884885	6.293751569	5.539205608	5.35338035	4.821688397	4.103262505	3.43265595	3.130860282	2.99751135	2.836674818	2.118703267	1.072016374	0.200477739	23.04125141	27.3877918	29.35958275	32.17143296	35.75390476	45.26392909	55.44794967	68.14481985	82.49287883	109.4299778	149.3945462	157.4583728	158.8877459	180.5313019	186.7978613	207.3962309
2021	28	Luxembourg	31.86456176	2.078123593	2.009545514	3.6	50.93	53.98307022	18.52432616	51.47858494	46.8994396	43.15743172	41.10389925	35.21761418	27.5389475	21.8047118	16.36418423	11.86054405	10.18072748	8.380379742	6.888979711	6.665927778	5.897022049	3.957440029	3.611778805	3.349242524	3.196846794	3.083242704	2.830404334	2.556092019	1.922264323	0	0	19.42555339	21.3222164	23.1709803	24.32859213	28.39488203	36.31220837	45.86164721	61.10906513	84.31316435	98.22480778	119.3263349	145.1593766	150.0166268	169.5771173	252.6886049	276.8718834
2021	28	Namur	36.41316265	1.207066165	1.550878845	2.4	50.93	53.54404685	18.67621255	48.50333854	42.46136885	37.45687253	33.79342672	28.76418554	24.19704953	20.45936915	16.71887228	13.58210967	12.28712885	9.196637114	7.543962356	7.327092801	6.506287809	5.284334494	4.621655169	4.339604042	4.15572763	3.754579307	3.1846429	2.668823292	2.039539464	1.112915004	0.564705788	20.6171375	23.55081871	26.6973704	29.59155366	34.76545507	41.32735269	48.87736239	59.81264665	73.62626457	81.38597813	108.7353983	132.5563348	136.4797781	153.6974738	189.2385883	216.3726984
2021	29	Brussels	146.7249195	4.098461438	3.711976524	3	50.93	40.33049993	24.79513028	36.48097904	33.17171734	29.46629835	26.43671566	24.32846709	22.0657885	19.20834119	16.20695591	12.09537939	9.60671164	7.781420855	6.091789142	5.135208243	4.444289614	3.975179718	3.434510685	2.919334082	2.480798708	2.167676254	1.907915768	1.726599834	1.471839471	1.186914432	0.883710255	27.41154504	30.14616307	33.93707578	37.82618132	41.10411051	45.31902406	52.06071624	61.70190168	82.67619951	104.0938916	128.5112345	164.1553863	194.7340697	225.0078386	251.5609535	291.1622912
2021	29	Antwerp	102.4780275	2.079418872	2.812600639	2.3	50.93	54.97231707	18.19097417	47.96584848	42.25960318	34.52635104	32.40880948	29.54043777	26.46225801	21.66535859	18.3079502	15.09519473	12.43060606	9.131208132	6.498823795	6.224073912	6.096696177	5.39070681	5.159144858	4.541504134	3.9834201	3.409180581	3.103985873	2.958586507	2.73022366	2.112796211	1.059597211	20.8481666	23.66326053	28.96338507	30.85580791	33.85190186	37.78967008	46.15663276	54.6210793	66.24624709	80.44660053	109.5145336	153.873998	160.6664725	164.0232629	185.5044311	193.8305722
2021	29	Flemish Brabant	113.8471918	1.462889085	3.212504432	3	50.93	56.56802778	17.67783038	49.87883836	43.46484419	36.68891405	34.71194853	32.11833224	29.34787847	23.85653705	19.87007824	15.74843127	12.89605571	9.619442312	7.174094127	6.928242709	6.800799254	5.987260818	5.710516624	5.172517649	4.548724533	3.834232293	3.316369557	3.126452133	2.857280541	2.142444092	1.09363867	20.04858238	23.00709961	27.25618966	28.80852393	31.13486692	34.07401326	41.91723208	50.32692816	63.49838807	77.54308935	103.9561305	139.3904209	144.3367448	147.0415407	167.0212858	175.1155046
2021	29	Walloon Brabant	102.8480818	1.227304079	2.890546568	4.3	50.93	56.43512348	17.71946154	51.47436039	46.9276897	41.94827159	38.04937199	35.45926946	30.64013726	25.80529557	21.02052789	17.12653751	13.45788015	11.83096586	9.963499977	8.765160274	8.274975024	6.15861187	4.643136793	4.284027619	3.73984099	3.430314902	3.030459233	2.611212159	2.144100227	1.6907341	0.919250755	19.42714766	21.30938059	23.83888447	26.28164271	28.20137062	32.63692951	38.75173595	47.57254458	58.38891835	74.30590767	84.52395278	100.3663374	114.088045	120.8462862	162.3742527	215.3716431
2021	29	West Flanders	84.01811002	1.163455529	2.880051059	2.3	50.93	60.78556517	16.4512742	54.23190328	47.15983884	39.86846304	37.72487933	35.01951281	31.64117037	26.17799872	22.25698738	18.04220352	15.10805178	11.12895076	8.158898108	7.934932918	7.808781098	6.871700773	6.696933131	6.150441448	5.330039092	4.674930525	4.002536333	3.808737883	3.5513649	2.806670257	1.520802585	18.43933072	21.20448298	25.08248183	26.50770573	28.55550862	31.60439353	38.20001714	44.92971052	55.42560248	66.18987112	89.85573046	122.5655703	126.0250099	128.0609595	145.5243808	149.3220823
2021	29	East Flanders	82.71611789	1.958550542	2.72636764	2.2	50.93	56.83034709	17.59623249	50.29577377	43.29689341	36.46063803	34.49901909	31.94683188	28.50866169	22.97653983	19.2940731	15.7561474	13.01776732	9.814753761	7.185530229	6.961406762	6.892008787	6.247906799	6.032662095	5.349715521	4.681392791	3.984605793	3.578989975	3.303421914	2.948663126	2.2585352	0.999317772	19.88238623	23.09634528	27.42683765	28.98633139	31.3020084	35.07705872	43.5226543	51.82938796	63.4672915	76.81808836	101.8874262	139.1685746	143.6491264	145.0955782	160.0536039	165.7642985
2021	29	Hainaut	61.66661837	1.931725395	1.469597243	2.3	50.93	51.32936141	19.48202691	45.59808076	39.86806316	35.83358037	32.12645074	28.64295548	24.61330201	20.48438757	16.85252094	14.13874395	11.65907721	10.62426678	9.185948629	7.492494132	7.060084832	6.08374624	5.229923615	4.480414162	3.958253928	3.7492561	3.351989343	2.879236701	2.496160696	2.148227233	1.295444769	21.9307476	25.08273342	27.90678435	31.12699899	34.91259834	40.6284374	48.81766645	59.33830337	70.72764057	85.77008125	94.12414246	108.8619195	133.4669047	141.6413575	164.3724049	191.2073815
2021	29	Liege	51.57488231	1.262322294	1.899704887	2.3	50.93	51.59706312	19.38094805	46.77959041	43.11182282	37.79438032	34.30414934	30.98911067	26.84301309	20.93507426	17.72625098	14.82922132	12.07041594	10.7149523	8.984939593	6.883263139	6.667856856	5.956448078	5.178587047	4.639124598	4.254206464	4.015717716	3.577060719	3.095394597	2.589113192	2.101315791	1.401087581	21.37684386	23.19549336	26.45896008	29.15099249	32.26939975	37.253642	47.76672811	56.4135079	67.43442414	82.84718643	93.32752701	111.2973537	145.2799319	149.9732255	167.8852878	193.1028659
2021	29	Limburg	80.07751049	1.135851213	2.04714464	2.7	50.93	56.8629834	17.58613319	49.89623999	43.40042049	36.51261874	34.06042956	31.08347711	27.96897309	22.09264684	18.03493197	14.67462974	12.12225848	9.138263761	6.693684781	6.350884885	6.293751569	5.539205608	5.35338035	4.821688397	4.103262505	3.43265595	3.130860282	2.99751135	2.836674818	2.118703267	1.072016374	20.04159031	23.04125141	27.3877918	29.35958275	32.17143296	35.75390476	45.26392909	55.44794967	68.14481985	82.49287883	109.4299778	149.3945462	157.4583728	158.8877459	180.5313019	186.7978613
2021	29	Luxembourg	37.05987074	1.039061796	2.493055604	0.5	50.93	57.41093509	17.41828449	53.98307022	51.47858494	46.8994396	43.15743172	41.10389925	35.21761418	27.5389475	21.8047118	16.36418423	11.86054405	10.18072748	8.380379742	6.888979711	6.665927778	5.897022049	3.957440029	3.611778805	3.349242524	3.196846794	3.083242704	2.830404334	2.556092019	1.922264323	0	18.52432616	19.42555339	21.3222164	23.1709803	24.32859213	28.39488203	36.31220837	45.86164721	61.10906513	84.31316435	98.22480778	119.3263349	145.1593766	150.0166268	169.5771173	252.6886049
2021	29	Namur	40.23553884	0.804710777	1.837959414	1.8	50.93	57.39800794	17.42220742	53.54404685	48.50333854	42.46136885	37.45687253	33.79342672	28.76418554	24.19704953	20.45936915	16.71887228	13.58210967	12.28712885	9.196637114	7.543962356	7.327092801	6.506287809	5.284334494	4.621655169	4.339604042	4.15572763	3.754579307	3.1846429	2.668823292	2.039539464	1.112915004	18.67621255	20.6171375	23.55081871	26.6973704	29.59155366	34.76545507	41.32735269	48.87736239	59.81264665	73.62626457	81.38597813	108.7353983	132.5563348	136.4797781	153.6974738	189.2385883
2021	30	Brussels	176.1518726	5.90178447	4.343959278	3.9	50.93	43.39893604	23.04203954	40.33049993	36.48097904	33.17171734	29.46629835	26.43671566	24.32846709	22.0657885	19.20834119	16.20695591	12.09537939	9.60671164	7.781420855	6.091789142	5.135208243	4.444289614	3.975179718	3.434510685	2.919334082	2.480798708	2.167676254	1.907915768	1.726599834	1.471839471	1.186914432	24.79513028	27.41154504	30.14616307	33.93707578	37.82618132	41.10411051	45.31902406	52.06071624	61.70190168	82.67619951	104.0938916	128.5112345	164.1553863	194.7340697	225.0078386	251.5609535
2021	30	Antwerp	101.8382063	2.186055737	3.134377379	2.9	50.93	61.28505954	16.31719064	54.97231707	47.96584848	42.25960318	34.52635104	32.40880948	29.54043777	26.46225801	21.66535859	18.3079502	15.09519473	12.43060606	9.131208132	6.498823795	6.224073912	6.096696177	5.39070681	5.159144858	4.541504134	3.9834201	3.409180581	3.103985873	2.958586507	2.73022366	2.112796211	18.19097417	20.8481666	23.66326053	28.96338507	30.85580791	33.85190186	37.78967008	46.15663276	54.6210793	66.24624709	80.44660053	109.5145336	153.873998	160.6664725	164.0232629	185.5044311
2021	30	Flemish Brabant	125.6363568	1.290784487	3.646035915	2.8	50.93	62.47164577	16.00726198	56.56802778	49.87883836	43.46484419	36.68891405	34.71194853	32.11833224	29.34787847	23.85653705	19.87007824	15.74843127	12.89605571	9.619442312	7.174094127	6.928242709	6.800799254	5.987260818	5.710516624	5.172517649	4.548724533	3.834232293	3.316369557	3.126452133	2.857280541	2.142444092	17.67783038	20.04858238	23.00709961	27.25618966	28.80852393	31.13486692	34.07401326	41.91723208	50.32692816	63.49838807	77.54308935	103.9561305	139.3904209	144.3367448	147.0415407	167.0212858
2021	30	Walloon Brabant	119.7848781	0.981843263	3.595019109	2.9	50.93	60.56156525	16.51212276	56.43512348	51.47436039	46.9276897	41.94827159	38.04937199	35.45926946	30.64013726	25.80529557	21.02052789	17.12653751	13.45788015	11.83096586	9.963499977	8.765160274	8.274975024	6.15861187	4.643136793	4.284027619	3.73984099	3.430314902	3.030459233	2.611212159	2.144100227	1.6907341	17.71946154	19.42714766	21.30938059	23.83888447	26.28164271	28.20137062	32.63692951	38.75173595	47.57254458	58.38891835	74.30590767	84.52395278	100.3663374	114.088045	120.8462862	162.3742527
2021	30	West Flanders	103.3813342	2.742430891	4.189021634	1.6	50.93	66.53910208	15.02875706	60.78556517	54.23190328	47.15983884	39.86846304	37.72487933	35.01951281	31.64117037	26.17799872	22.25698738	18.04220352	15.10805178	11.12895076	8.158898108	7.934932918	7.808781098	6.871700773	6.696933131	6.150441448	5.330039092	4.674930525	4.002536333	3.808737883	3.5513649	2.806670257	16.4512742	18.43933072	21.20448298	25.08248183	26.50770573	28.55550862	31.60439353	38.20001714	44.92971052	55.42560248	66.18987112	89.85573046	122.5655703	126.0250099	128.0609595	145.5243808
2021	30	East Flanders	80.82285237	1.566840434	3.545433476	2.3	50.93	63.1971379	15.8235014	56.83034709	50.29577377	43.29689341	36.46063803	34.49901909	31.94683188	28.50866169	22.97653983	19.2940731	15.7561474	13.01776732	9.814753761	7.185530229	6.961406762	6.892008787	6.247906799	6.032662095	5.349715521	4.681392791	3.984605793	3.578989975	3.303421914	2.948663126	2.2585352	17.59623249	19.88238623	23.09634528	27.42683765	28.98633139	31.3020084	35.07705872	43.5226543	51.82938796	63.4672915	76.81808836	101.8874262	139.1685746	143.6491264	145.0955782	160.0536039
2021	30	Hainaut	73.18267361	2.60039957	1.93625752	3.3	50.93	56.0032453	17.85610806	51.32936141	45.59808076	39.86806316	35.83358037	32.12645074	28.64295548	24.61330201	20.48438757	16.85252094	14.13874395	11.65907721	10.62426678	9.185948629	7.492494132	7.060084832	6.08374624	5.229923615	4.480414162	3.958253928	3.7492561	3.351989343	2.879236701	2.496160696	2.148227233	19.48202691	21.9307476	25.08273342	27.90678435	31.12699899	34.91259834	40.6284374	48.81766645	59.33830337	70.72764057	85.77008125	94.12414246	108.8619195	133.4669047	141.6413575	164.3724049
2021	30	Liege	52.92737048	1.262322294	2.442954303	2.7	50.93	56.06541354	17.83630828	51.59706312	46.77959041	43.11182282	37.79438032	34.30414934	30.98911067	26.84301309	20.93507426	17.72625098	14.82922132	12.07041594	10.7149523	8.984939593	6.883263139	6.667856856	5.956448078	5.178587047	4.639124598	4.254206464	4.015717716	3.577060719	3.095394597	2.589113192	2.101315791	19.38094805	21.37684386	23.19549336	26.45896008	29.15099249	32.26939975	37.253642	47.76672811	56.4135079	67.43442414	82.84718643	93.32752701	111.2973537	145.2799319	149.9732255	167.8852878
2021	30	Limburg	71.67221151	1.363021455	2.507959477	2.8	50.93	63.80212563	15.673459	56.8629834	49.89623999	43.40042049	36.51261874	34.06042956	31.08347711	27.96897309	22.09264684	18.03493197	14.67462974	12.12225848	9.138263761	6.693684781	6.350884885	6.293751569	5.539205608	5.35338035	4.821688397	4.103262505	3.43265595	3.130860282	2.99751135	2.836674818	2.118703267	17.58613319	20.04159031	23.04125141	27.3877918	29.35958275	32.17143296	35.75390476	45.26392909	55.44794967	68.14481985	82.49287883	109.4299778	149.3945462	157.4583728	158.8877459	180.5313019
2021	30	Luxembourg	54.72392128	1.385415729	3.028172429	2.5	50.93	59.75124861	16.73605194	57.41093509	53.98307022	51.47858494	46.8994396	43.15743172	41.10389925	35.21761418	27.5389475	21.8047118	16.36418423	11.86054405	10.18072748	8.380379742	6.888979711	6.665927778	5.897022049	3.957440029	3.611778805	3.349242524	3.196846794	3.083242704	2.830404334	2.556092019	1.922264323	17.41828449	18.52432616	19.42555339	21.3222164	23.1709803	24.32859213	28.39488203	36.31220837	45.86164721	61.10906513	84.31316435	98.22480778	119.3263349	145.1593766	150.0166268	169.5771173
2021	30	Namur	43.05202656	1.609421554	2.395422805	1.6	50.93	60.49775385	16.5295393	57.39800794	53.54404685	48.50333854	42.46136885	37.45687253	33.79342672	28.76418554	24.19704953	20.45936915	16.71887228	13.58210967	12.28712885	9.196637114	7.543962356	7.327092801	6.506287809	5.284334494	4.621655169	4.339604042	4.15572763	3.754579307	3.1846429	2.668823292	2.039539464	17.42220742	18.67621255	20.6171375	23.55081871	26.6973704	29.59155366	34.76545507	41.32735269	48.87736239	59.81264665	73.62626457	81.38597813	108.7353983	132.5563348	136.4797781	153.6974738
2021	31	Brussels	208.1198718	6.393599843	4.427895768	4.6	47.22	45.36209907	22.04483524	43.39893604	40.33049993	36.48097904	33.17171734	29.46629835	26.43671566	24.32846709	22.0657885	19.20834119	16.20695591	12.09537939	9.60671164	7.781420855	6.091789142	5.135208243	4.444289614	3.975179718	3.434510685	2.919334082	2.480798708	2.167676254	1.907915768	1.726599834	1.471839471	23.04203954	24.79513028	27.41154504	30.14616307	33.93707578	37.82618132	41.10411051	45.31902406	52.06071624	61.70190168	82.67619951	104.0938916	128.5112345	164.1553863	194.7340697	225.0078386
2021	31	Antwerp	107.596597	3.199105957	2.600073366	3.5	47.22	65.76311473	15.20609241	61.28505954	54.97231707	47.96584848	42.25960318	34.52635104	32.40880948	29.54043777	26.46225801	21.66535859	18.3079502	15.09519473	12.43060606	9.131208132	6.498823795	6.224073912	6.096696177	5.39070681	5.159144858	4.541504134	3.9834201	3.409180581	3.103985873	2.958586507	2.73022366	16.31719064	18.19097417	20.8481666	23.66326053	28.96338507	30.85580791	33.85190186	37.78967008	46.15663276	54.6210793	66.24624709	80.44660053	109.5145336	153.873998	160.6664725	164.0232629
2021	31	Flemish Brabant	114.7077148	1.721045983	3.188323736	3.6	47.22	65.92131034	15.16960138	62.47164577	56.56802778	49.87883836	43.46484419	36.68891405	34.71194853	32.11833224	29.34787847	23.85653705	19.87007824	15.74843127	12.89605571	9.619442312	7.174094127	6.928242709	6.800799254	5.987260818	5.710516624	5.172517649	4.548724533	3.834232293	3.316369557	3.126452133	2.857280541	16.00726198	17.67783038	20.04858238	23.00709961	27.25618966	28.80852393	31.13486692	34.07401326	41.91723208	50.32692816	63.49838807	77.54308935	103.9561305	139.3904209	144.3367448	147.0415407
2021	31	Walloon Brabant	115.3665835	1.227304079	3.113670449	3.8	47.22	63.35294565	15.7845857	60.56156525	56.43512348	51.47436039	46.9276897	41.94827159	38.04937199	35.45926946	30.64013726	25.80529557	21.02052789	17.12653751	13.45788015	11.83096586	9.963499977	8.765160274	8.274975024	6.15861187	4.643136793	4.284027619	3.73984099	3.430314902	3.030459233	2.611212159	2.144100227	16.51212276	17.71946154	19.42714766	21.30938059	23.83888447	26.28164271	28.20137062	32.63692951	38.75173595	47.57254458	58.38891835	74.30590767	84.52395278	100.3663374	114.088045	120.8462862
2021	31	West Flanders	101.8023588	2.659326924	4.446145306	1.9	47.22	70.39462749	14.20562954	66.53910208	60.78556517	54.23190328	47.15983884	39.86846304	37.72487933	35.01951281	31.64117037	26.17799872	22.25698738	18.04220352	15.10805178	11.12895076	8.158898108	7.934932918	7.808781098	6.871700773	6.696933131	6.150441448	5.330039092	4.674930525	4.002536333	3.808737883	3.5513649	15.02875706	16.4512742	18.43933072	21.20448298	25.08248183	26.50770573	28.55550862	31.60439353	38.20001714	44.92971052	55.42560248	66.18987112	89.85573046	122.5655703	126.0250099	128.0609595
2021	31	East Flanders	83.36896807	1.501555416	3.03431707	2.9	47.22	68.42457459	14.61463233	63.1971379	56.83034709	50.29577377	43.29689341	36.46063803	34.49901909	31.94683188	28.50866169	22.97653983	19.2940731	15.7561474	13.01776732	9.814753761	7.185530229	6.961406762	6.892008787	6.247906799	6.032662095	5.349715521	4.681392791	3.984605793	3.578989975	3.303421914	2.948663126	15.8235014	17.59623249	19.88238623	23.09634528	27.42683765	28.98633139	31.3020084	35.07705872	43.5226543	51.82938796	63.4672915	76.81808836	101.8874262	139.1685746	143.6491264	145.0955782
2021	31	Hainaut	78.7549584	2.971885223	1.80549457	3.4	47.22	59.4287145	16.82688257	56.0032453	51.32936141	45.59808076	39.86806316	35.83358037	32.12645074	28.64295548	24.61330201	20.48438757	16.85252094	14.13874395	11.65907721	10.62426678	9.185948629	7.492494132	7.060084832	6.08374624	5.229923615	4.480414162	3.958253928	3.7492561	3.351989343	2.879236701	2.496160696	17.85610806	19.48202691	21.9307476	25.08273342	27.90678435	31.12699899	34.91259834	40.6284374	48.81766645	59.33830337	70.72764057	85.77008125	94.12414246	108.8619195	133.4669047	141.6413575
2021	31	Liege	66.63258396	2.885308101	2.081479297	4.2	47.22	58.39719332	17.12411065	56.06541354	51.59706312	46.77959041	43.11182282	37.79438032	34.30414934	30.98911067	26.84301309	20.93507426	17.72625098	14.82922132	12.07041594	10.7149523	8.984939593	6.883263139	6.667856856	5.956448078	5.178587047	4.639124598	4.254206464	4.015717716	3.577060719	3.095394597	2.589113192	17.83630828	19.38094805	21.37684386	23.19549336	26.45896008	29.15099249	32.26939975	37.253642	47.76672811	56.4135079	67.43442414	82.84718643	93.32752701	111.2973537	145.2799319	149.9732255
2021	31	Limburg	83.14430876	1.703776819	2.226154792	3.8	47.22	68.22342648	14.65772172	63.80212563	56.8629834	49.89623999	43.40042049	36.51261874	34.06042956	31.08347711	27.96897309	22.09264684	18.03493197	14.67462974	12.12225848	9.138263761	6.693684781	6.350884885	6.293751569	5.539205608	5.35338035	4.821688397	4.103262505	3.43265595	3.130860282	2.99751135	2.836674818	15.673459	17.58613319	20.04159031	23.04125141	27.3877918	29.35958275	32.17143296	35.75390476	45.26392909	55.44794967	68.14481985	82.49287883	109.4299778	149.3945462	157.4583728	158.8877459
2021	31	Luxembourg	105.9843032	1.731769661	3.303177451	3.6	47.22	60.99396651	16.39506425	59.75124861	57.41093509	53.98307022	51.47858494	46.8994396	43.15743172	41.10389925	35.21761418	27.5389475	21.8047118	16.36418423	11.86054405	10.18072748	8.380379742	6.888979711	6.665927778	5.897022049	3.957440029	3.611778805	3.349242524	3.196846794	3.083242704	2.830404334	2.556092019	16.73605194	17.41828449	18.52432616	19.42555339	21.3222164	23.1709803	24.32859213	28.39488203	36.31220837	45.86164721	61.10906513	84.31316435	98.22480778	119.3263349	145.1593766	150.0166268
2021	31	Namur	57.53682055	0.804710777	2.149583663	2.1	47.22	63.11748979	15.84346911	60.49775385	57.39800794	53.54404685	48.50333854	42.46136885	37.45687253	33.79342672	28.76418554	24.19704953	20.45936915	16.71887228	13.58210967	12.28712885	9.196637114	7.543962356	7.327092801	6.506287809	5.284334494	4.621655169	4.339604042	4.15572763	3.754579307	3.1846429	2.668823292	16.5295393	17.42220742	18.67621255	20.6171375	23.55081871	26.6973704	29.59155366	34.76545507	41.32735269	48.87736239	59.81264665	73.62626457	81.38597813	108.7353983	132.5563348	136.4797781
2021	32	Brussels	249.6782708	8.934645934	5.190701411	6.3	47.22	46.70049264	21.41305035	45.36209907	43.39893604	40.33049993	36.48097904	33.17171734	29.46629835	26.43671566	24.32846709	22.0657885	19.20834119	16.20695591	12.09537939	9.60671164	7.781420855	6.091789142	5.135208243	4.444289614	3.975179718	3.434510685	2.919334082	2.480798708	2.167676254	1.907915768	1.726599834	22.04483524	23.04203954	24.79513028	27.41154504	30.14616307	33.93707578	37.82618132	41.10411051	45.31902406	52.06071624	61.70190168	82.67619951	104.0938916	128.5112345	164.1553863	194.7340697
2021	32	Antwerp	95.91986026	3.092469091	2.918544364	4.3	47.22	68.54607032	14.58872836	65.76311473	61.28505954	54.97231707	47.96584848	42.25960318	34.52635104	32.40880948	29.54043777	26.46225801	21.66535859	18.3079502	15.09519473	12.43060606	9.131208132	6.498823795	6.224073912	6.096696177	5.39070681	5.159144858	4.541504134	3.9834201	3.409180581	3.103985873	2.958586507	15.20609241	16.31719064	18.19097417	20.8481666	23.66326053	28.96338507	30.85580791	33.85190186	37.78967008	46.15663276	54.6210793	66.24624709	80.44660053	109.5145336	153.873998	160.6664725
2021	32	Flemish Brabant	114.6216625	0.860522991	3.706616733	3.5	47.22	68.64323061	14.56807891	65.92131034	62.47164577	56.56802778	49.87883836	43.46484419	36.68891405	34.71194853	32.11833224	29.34787847	23.85653705	19.87007824	15.74843127	12.89605571	9.619442312	7.174094127	6.928242709	6.800799254	5.987260818	5.710516624	5.172517649	4.548724533	3.834232293	3.316369557	3.126452133	15.16960138	16.00726198	17.67783038	20.04858238	23.00709961	27.25618966	28.80852393	31.13486692	34.07401326	41.91723208	50.32692816	63.49838807	77.54308935	103.9561305	139.3904209	144.3367448
2021	32	Walloon Brabant	143.3491165	1.227304079	3.813233774	5	47.22	64.25943245	15.56191771	63.35294565	60.56156525	56.43512348	51.47436039	46.9276897	41.94827159	38.04937199	35.45926946	30.64013726	25.80529557	21.02052789	17.12653751	13.45788015	11.83096586	9.963499977	8.765160274	8.274975024	6.15861187	4.643136793	4.284027619	3.73984099	3.430314902	3.030459233	2.611212159	15.7845857	16.51212276	17.71946154	19.42714766	21.30938059	23.83888447	26.28164271	28.20137062	32.63692951	38.75173595	47.57254458	58.38891835	74.30590767	84.52395278	100.3663374	114.088045
2021	32	West Flanders	89.004348	2.99174279	3.795939873	3.2	47.22	73.83454998	13.54379488	70.39462749	66.53910208	60.78556517	54.23190328	47.15983884	39.86846304	37.72487933	35.01951281	31.64117037	26.17799872	22.25698738	18.04220352	15.10805178	11.12895076	8.158898108	7.934932918	7.808781098	6.871700773	6.696933131	6.150441448	5.330039092	4.674930525	4.002536333	3.808737883	14.20562954	15.02875706	16.4512742	18.43933072	21.20448298	25.08248183	26.50770573	28.55550862	31.60439353	38.20001714	44.92971052	55.42560248	66.18987112	89.85573046	122.5655703	126.0250099
2021	32	East Flanders	97.99281212	2.480830687	2.848058913	3.7	47.22	71.47188337	13.991516	68.42457459	63.1971379	56.83034709	50.29577377	43.29689341	36.46063803	34.49901909	31.94683188	28.50866169	22.97653983	19.2940731	15.7561474	13.01776732	9.814753761	7.185530229	6.961406762	6.892008787	6.247906799	6.032662095	5.349715521	4.681392791	3.984605793	3.578989975	3.303421914	14.61463233	15.8235014	17.59623249	19.88238623	23.09634528	27.42683765	28.98633139	31.3020084	35.07705872	43.5226543	51.82938796	63.4672915	76.81808836	101.8874262	139.1685746	143.6491264
2021	32	Hainaut	77.19471866	4.606422095	1.866121029	4	47.22	60.55825378	16.51302568	59.4287145	56.0032453	51.32936141	45.59808076	39.86806316	35.83358037	32.12645074	28.64295548	24.61330201	20.48438757	16.85252094	14.13874395	11.65907721	10.62426678	9.185948629	7.492494132	7.060084832	6.08374624	5.229923615	4.480414162	3.958253928	3.7492561	3.351989343	2.879236701	16.82688257	17.85610806	19.48202691	21.9307476	25.08273342	27.90678435	31.12699899	34.91259834	40.6284374	48.81766645	59.33830337	70.72764057	85.77008125	94.12414246	108.8619195	133.4669047
2021	32	Liege	114.5106653	4.057464517	2.098250151	4.6	47.22	59.36936181	16.84370472	58.39719332	56.06541354	51.59706312	46.77959041	43.11182282	37.79438032	34.30414934	30.98911067	26.84301309	20.93507426	17.72625098	14.82922132	12.07041594	10.7149523	8.984939593	6.883263139	6.667856856	5.956448078	5.178587047	4.639124598	4.254206464	4.015717716	3.577060719	3.095394597	17.12411065	17.83630828	19.38094805	21.37684386	23.19549336	26.45896008	29.15099249	32.26939975	37.253642	47.76672811	56.4135079	67.43442414	82.84718643	93.32752701	111.2973537	145.2799319
2021	32	Limburg	77.01071221	1.81736194	2.248871816	3.3	47.22	71.83384314	13.92101489	68.22342648	63.80212563	56.8629834	49.89623999	43.40042049	36.51261874	34.06042956	31.08347711	27.96897309	22.09264684	18.03493197	14.67462974	12.12225848	9.138263761	6.693684781	6.350884885	6.293751569	5.539205608	5.35338035	4.821688397	4.103262505	3.43265595	3.130860282	2.99751135	14.65772172	15.673459	17.58613319	20.04159031	23.04125141	27.3877918	29.35958275	32.17143296	35.75390476	45.26392909	55.44794967	68.14481985	82.49287883	109.4299778	149.3945462	157.4583728
2021	32	Luxembourg	141.6587583	2.770831457	3.339544614	0.5	47.22	61.70988009	16.20486053	60.99396651	59.75124861	57.41093509	53.98307022	51.47858494	46.8994396	43.15743172	41.10389925	35.21761418	27.5389475	21.8047118	16.36418423	11.86054405	10.18072748	8.380379742	6.888979711	6.665927778	5.897022049	3.957440029	3.611778805	3.349242524	3.196846794	3.083242704	2.830404334	16.39506425	16.73605194	17.41828449	18.52432616	19.42555339	21.3222164	23.1709803	24.32859213	28.39488203	36.31220837	45.86164721	61.10906513	84.31316435	98.22480778	119.3263349	145.1593766
2021	32	Namur	62.96861829	1.609421554	2.363636729	2	47.22	64.14108189	15.59063194	63.11748979	60.49775385	57.39800794	53.54404685	48.50333854	42.46136885	37.45687253	33.79342672	28.76418554	24.19704953	20.45936915	16.71887228	13.58210967	12.28712885	9.196637114	7.543962356	7.327092801	6.506287809	5.284334494	4.621655169	4.339604042	4.15572763	3.754579307	3.1846429	15.84346911	16.5295393	17.42220742	18.67621255	20.6171375	23.55081871	26.6973704	29.59155366	34.76545507	41.32735269	48.87736239	59.81264665	73.62626457	81.38597813	108.7353983	132.5563348
2021	33	Brussels	264.7606089	10.32812282	5.836700902	5.2	47.22	47.66469667	20.97988805	46.70049264	45.36209907	43.39893604	40.33049993	36.48097904	33.17171734	29.46629835	26.43671566	24.32846709	22.0657885	19.20834119	16.20695591	12.09537939	9.60671164	7.781420855	6.091789142	5.135208243	4.444289614	3.975179718	3.434510685	2.919334082	2.480798708	2.167676254	1.907915768	21.41305035	22.04483524	23.04203954	24.79513028	27.41154504	30.14616307	33.93707578	37.82618132	41.10411051	45.31902406	52.06071624	61.70190168	82.67619951	104.0938916	128.5112345	164.1553863
2021	33	Antwerp	102.4780275	4.052200878	2.854135698	4.4	47.22	69.50116341	14.38824835	68.54607032	65.76311473	61.28505954	54.97231707	47.96584848	42.25960318	34.52635104	32.40880948	29.54043777	26.46225801	21.66535859	18.3079502	15.09519473	12.43060606	9.131208132	6.498823795	6.224073912	6.096696177	5.39070681	5.159144858	4.541504134	3.9834201	3.409180581	3.103985873	14.58872836	15.20609241	16.31719064	18.19097417	20.8481666	23.66326053	28.96338507	30.85580791	33.85190186	37.78967008	46.15663276	54.6210793	66.24624709	80.44660053	109.5145336	153.873998
2021	33	Flemish Brabant	114.9658717	1.634993684	3.773049108	3.6	47.22	69.66277825	14.3548682	68.64323061	65.92131034	62.47164577	56.56802778	49.87883836	43.46484419	36.68891405	34.71194853	32.11833224	29.34787847	23.85653705	19.87007824	15.74843127	12.89605571	9.619442312	7.174094127	6.928242709	6.800799254	5.987260818	5.710516624	5.172517649	4.548724533	3.834232293	3.316369557	14.56807891	15.16960138	16.00726198	17.67783038	20.04858238	23.00709961	27.25618966	28.80852393	31.13486692	34.07401326	41.91723208	50.32692816	63.49838807	77.54308935	103.9561305	139.3904209
2021	33	Walloon Brabant	125.1850161	1.227304079	3.82697958	3.4	47.22	64.82669239	15.4257446	64.25943245	63.35294565	60.56156525	56.43512348	51.47436039	46.9276897	41.94827159	38.04937199	35.45926946	30.64013726	25.80529557	21.02052789	17.12653751	13.45788015	11.83096586	9.963499977	8.765160274	8.274975024	6.15861187	4.643136793	4.284027619	3.73984099	3.430314902	3.030459233	15.56191771	15.7845857	16.51212276	17.71946154	19.42714766	21.30938059	23.83888447	26.28164271	28.20137062	32.63692951	38.75173595	47.57254458	58.38891835	74.30590767	84.52395278	100.3663374
2021	33	West Flanders	87.25916471	2.493118992	2.744259178	2.7	47.22	74.97132913	13.33843233	73.83454998	70.39462749	66.53910208	60.78556517	54.23190328	47.15983884	39.86846304	37.72487933	35.01951281	31.64117037	26.17799872	22.25698738	18.04220352	15.10805178	11.12895076	8.158898108	7.934932918	7.808781098	6.871700773	6.696933131	6.150441448	5.330039092	4.674930525	4.002536333	13.54379488	14.20562954	15.02875706	16.4512742	18.43933072	21.20448298	25.08248183	26.50770573	28.55550862	31.60439353	38.20001714	44.92971052	55.42560248	66.18987112	89.85573046	122.5655703
2021	33	East Flanders	99.03737241	2.284975632	2.60056341	4.3	47.22	72.49117836	13.79478197	71.47188337	68.42457459	63.1971379	56.83034709	50.29577377	43.29689341	36.46063803	34.49901909	31.94683188	28.50866169	22.97653983	19.2940731	15.7561474	13.01776732	9.814753761	7.185530229	6.961406762	6.892008787	6.247906799	6.032662095	5.349715521	4.681392791	3.984605793	3.578989975	13.991516	14.61463233	15.8235014	17.59623249	19.88238623	23.09634528	27.42683765	28.98633139	31.3020084	35.07705872	43.5226543	51.82938796	63.4672915	76.81808836	101.8874262	139.1685746
2021	33	Hainaut	81.13246658	2.303211048	1.898588875	3.4	47.22	61.23510064	16.33050309	60.55825378	59.4287145	56.0032453	51.32936141	45.59808076	39.86806316	35.83358037	32.12645074	28.64295548	24.61330201	20.48438757	16.85252094	14.13874395	11.65907721	10.62426678	9.185948629	7.492494132	7.060084832	6.08374624	5.229923615	4.480414162	3.958253928	3.7492561	3.351989343	16.51302568	16.82688257	17.85610806	19.48202691	21.9307476	25.08273342	27.90678435	31.12699899	34.91259834	40.6284374	48.81766645	59.33830337	70.72764057	85.77008125	94.12414246	108.8619195
2021	33	Liege	126.2322294	5.229620934	1.997805363	4.6	47.22	59.97230104	16.67436438	59.36936181	58.39719332	56.06541354	51.59706312	46.77959041	43.11182282	37.79438032	34.30414934	30.98911067	26.84301309	20.93507426	17.72625098	14.82922132	12.07041594	10.7149523	8.984939593	6.883263139	6.667856856	5.956448078	5.178587047	4.639124598	4.254206464	4.015717716	3.577060719	16.84370472	17.12411065	17.83630828	19.38094805	21.37684386	23.19549336	26.45896008	29.15099249	32.26939975	37.253642	47.76672811	56.4135079	67.43442414	82.84718643	93.32752701	111.2973537
2021	33	Limburg	92.68545895	2.612457789	2.129380268	5.2	47.22	72.6601749	13.7626974	71.83384314	68.22342648	63.80212563	56.8629834	49.89623999	43.40042049	36.51261874	34.06042956	31.08347711	27.96897309	22.09264684	18.03493197	14.67462974	12.12225848	9.138263761	6.693684781	6.350884885	6.293751569	5.539205608	5.35338035	4.821688397	4.103262505	3.43265595	3.130860282	13.92101489	14.65772172	15.673459	17.58613319	20.04159031	23.04125141	27.3877918	29.35958275	32.17143296	35.75390476	45.26392909	55.44794967	68.14481985	82.49287883	109.4299778	149.3945462
2021	33	Luxembourg	98.0181628	3.117185389	2.761133547	1.1	47.22	62.26439274	16.06054369	61.70988009	60.99396651	59.75124861	57.41093509	53.98307022	51.47858494	46.8994396	43.15743172	41.10389925	35.21761418	27.5389475	21.8047118	16.36418423	11.86054405	10.18072748	8.380379742	6.888979711	6.665927778	5.897022049	3.957440029	3.611778805	3.349242524	3.196846794	3.083242704	16.20486053	16.39506425	16.73605194	17.41828449	18.52432616	19.42555339	21.3222164	23.1709803	24.32859213	28.39488203	36.31220837	45.86164721	61.10906513	84.31316435	98.22480778	119.3263349
2021	33	Namur	81.87932155	2.816487719	2.213356992	1.8	47.22	64.51909478	15.49928751	64.14108189	63.11748979	60.49775385	57.39800794	53.54404685	48.50333854	42.46136885	37.45687253	33.79342672	28.76418554	24.19704953	20.45936915	16.71887228	13.58210967	12.28712885	9.196637114	7.543962356	7.327092801	6.506287809	5.284334494	4.621655169	4.339604042	4.15572763	3.754579307	15.59063194	15.84346911	16.5295393	17.42220742	18.67621255	20.6171375	23.55081871	26.6973704	29.59155366	34.76545507	41.32735269	48.87736239	59.81264665	73.62626457	81.38597813	108.7353983
2021	34	Brussels	287.2201775	8.606769019	6.131216341	5.7	47.22	48.46988041	20.63136925	47.66469667	46.70049264	45.36209907	43.39893604	40.33049993	36.48097904	33.17171734	29.46629835	26.43671566	24.32846709	22.0657885	19.20834119	16.20695591	12.09537939	9.60671164	7.781420855	6.091789142	5.135208243	4.444289614	3.975179718	3.434510685	2.919334082	2.480798708	2.167676254	20.97988805	21.41305035	22.04483524	23.04203954	24.79513028	27.41154504	30.14616307	33.93707578	37.82618132	41.10411051	45.31902406	52.06071624	61.70190168	82.67619951	104.0938916	128.5112345
2021	34	Antwerp	98.79905562	3.519016552	2.711455572	4.6	47.22	69.99030671	14.28769278	69.50116341	68.54607032	65.76311473	61.28505954	54.97231707	47.96584848	42.25960318	34.52635104	32.40880948	29.54043777	26.46225801	21.66535859	18.3079502	15.09519473	12.43060606	9.131208132	6.498823795	6.224073912	6.096696177	5.39070681	5.159144858	4.541504134	3.9834201	3.409180581	14.38824835	14.58872836	15.20609241	16.31719064	18.19097417	20.8481666	23.66326053	28.96338507	30.85580791	33.85190186	37.78967008	46.15663276	54.6210793	66.24624709	80.44660053	109.5145336
2021	34	Flemish Brabant	120.817428	1.204732188	3.732518475	3.3	47.22	70.1250512	14.26023914	69.66277825	68.64323061	65.92131034	62.47164577	56.56802778	49.87883836	43.46484419	36.68891405	34.71194853	32.11833224	29.34787847	23.85653705	19.87007824	15.74843127	12.89605571	9.619442312	7.174094127	6.928242709	6.800799254	5.987260818	5.710516624	5.172517649	4.548724533	3.834232293	14.3548682	14.56807891	15.16960138	16.00726198	17.67783038	20.04858238	23.00709961	27.25618966	28.80852393	31.13486692	34.07401326	41.91723208	50.32692816	63.49838807	77.54308935	103.9561305
2021	34	Walloon Brabant	124.4486336	1.718225711	3.653438783	3.2	47.22	65.38732489	15.29348389	64.82669239	64.25943245	63.35294565	60.56156525	56.43512348	51.47436039	46.9276897	41.94827159	38.04937199	35.45926946	30.64013726	25.80529557	21.02052789	17.12653751	13.45788015	11.83096586	9.963499977	8.765160274	8.274975024	6.15861187	4.643136793	4.284027619	3.73984099	3.430314902	15.4257446	15.56191771	15.7845857	16.51212276	17.71946154	19.42714766	21.30938059	23.83888447	26.28164271	28.20137062	32.63692951	38.75173595	47.57254458	58.38891835	74.30590767	84.52395278
2021	34	West Flanders	72.96528249	2.908638824	2.635642294	3	47.22	75.39574109	13.26334864	74.97132913	73.83454998	70.39462749	66.53910208	60.78556517	54.23190328	47.15983884	39.86846304	37.72487933	35.01951281	31.64117037	26.17799872	22.25698738	18.04220352	15.10805178	11.12895076	8.158898108	7.934932918	7.808781098	6.871700773	6.696933131	6.150441448	5.330039092	4.674930525	13.33843233	13.54379488	14.20562954	15.02875706	16.4512742	18.43933072	21.20448298	25.08248183	26.50770573	28.55550862	31.60439353	38.20001714	44.92971052	55.42560248	66.18987112	89.85573046
2021	34	East Flanders	90.35446501	3.133680867	2.543634874	3.9	47.22	72.9873445	13.70100538	72.49117836	71.47188337	68.42457459	63.1971379	56.83034709	50.29577377	43.29689341	36.46063803	34.49901909	31.94683188	28.50866169	22.97653983	19.2940731	15.7561474	13.01776732	9.814753761	7.185530229	6.961406762	6.892008787	6.247906799	6.032662095	5.349715521	4.681392791	3.984605793	13.79478197	13.991516	14.61463233	15.8235014	17.59623249	19.88238623	23.09634528	27.42683765	28.98633139	31.3020084	35.07705872	43.5226543	51.82938796	63.4672915	76.81808836	101.8874262
2021	34	Hainaut	82.17262641	4.160639312	1.853936299	2.8	47.22	61.91001577	16.15247529	61.23510064	60.55825378	59.4287145	56.0032453	51.32936141	45.59808076	39.86806316	35.83358037	32.12645074	28.64295548	24.61330201	20.48438757	16.85252094	14.13874395	11.65907721	10.62426678	9.185948629	7.492494132	7.060084832	6.08374624	5.229923615	4.480414162	3.958253928	3.7492561	16.33050309	16.51302568	16.82688257	17.85610806	19.48202691	21.9307476	25.08273342	27.90678435	31.12699899	34.91259834	40.6284374	48.81766645	59.33830337	70.72764057	85.77008125	94.12414246
2021	34	Liege	154.2738175	5.680450324	3.312063203	5.1	47.22	60.53836243	16.51845144	59.97230104	59.36936181	58.39719332	56.06541354	51.59706312	46.77959041	43.11182282	37.79438032	34.30414934	30.98911067	26.84301309	20.93507426	17.72625098	14.82922132	12.07041594	10.7149523	8.984939593	6.883263139	6.667856856	5.956448078	5.178587047	4.639124598	4.254206464	4.015717716	16.67436438	16.84370472	17.12411065	17.83630828	19.38094805	21.37684386	23.19549336	26.45896008	29.15099249	32.26939975	37.253642	47.76672811	56.4135079	67.43442414	82.84718643	93.32752701
2021	34	Limburg	98.25112989	2.612457789	2.038512171	3.6	47.22	73.21628765	13.65816312	72.6601749	71.83384314	68.22342648	63.80212563	56.8629834	49.89623999	43.40042049	36.51261874	34.06042956	31.08347711	27.96897309	22.09264684	18.03493197	14.67462974	12.12225848	9.138263761	6.693684781	6.350884885	6.293751569	5.539205608	5.35338035	4.821688397	4.103262505	3.43265595	13.7626974	13.92101489	14.65772172	15.673459	17.58613319	20.04159031	23.04125141	27.3877918	29.35958275	32.17143296	35.75390476	45.26392909	55.44794967	68.14481985	82.49287883	109.4299778
2021	34	Luxembourg	90.05202236	2.078123593	2.732039817	1	47.22	62.83864756	15.91377343	62.26439274	61.70988009	60.99396651	59.75124861	57.41093509	53.98307022	51.47858494	46.8994396	43.15743172	41.10389925	35.21761418	27.5389475	21.8047118	16.36418423	11.86054405	10.18072748	8.380379742	6.888979711	6.665927778	5.897022049	3.957440029	3.611778805	3.349242524	3.196846794	16.06054369	16.20486053	16.39506425	16.73605194	17.41828449	18.52432616	19.42555339	21.3222164	23.1709803	24.32859213	28.39488203	36.31220837	45.86164721	61.10906513	84.31316435	98.22480778
2021	34	Namur	70.61337067	1.810599248	2.207321661	3	47.22	64.99508121	15.38577968	64.51909478	64.14108189	63.11748979	60.49775385	57.39800794	53.54404685	48.50333854	42.46136885	37.45687253	33.79342672	28.76418554	24.19704953	20.45936915	16.71887228	13.58210967	12.28712885	9.196637114	7.543962356	7.327092801	6.506287809	5.284334494	4.621655169	4.339604042	4.15572763	15.49928751	15.59063194	15.84346911	16.5295393	17.42220742	18.67621255	20.6171375	23.55081871	26.6973704	29.59155366	34.76545507	41.32735269	48.87736239	59.81264665	73.62626457	81.38597813
2021	35	Brussels	289.2694083	10.98387665	5.336852546	4.4	43.06	49.02505799	20.39773212	48.46988041	47.66469667	46.70049264	45.36209907	43.39893604	40.33049993	36.48097904	33.17171734	29.46629835	26.43671566	24.32846709	22.0657885	19.20834119	16.20695591	12.09537939	9.60671164	7.781420855	6.091789142	5.135208243	4.444289614	3.975179718	3.434510685	2.919334082	2.480798708	20.63136925	20.97988805	21.41305035	22.04483524	23.04203954	24.79513028	27.41154504	30.14616307	33.93707578	37.82618132	41.10411051	45.31902406	52.06071624	61.70190168	82.67619951	104.0938916
2021	35	Antwerp	92.93402804	3.998882446	1.932206679	3.9	43.06	70.50717559	14.1829536	69.99030671	69.50116341	68.54607032	65.76311473	61.28505954	54.97231707	47.96584848	42.25960318	34.52635104	32.40880948	29.54043777	26.46225801	21.66535859	18.3079502	15.09519473	12.43060606	9.131208132	6.498823795	6.224073912	6.096696177	5.39070681	5.159144858	4.541504134	3.9834201	14.28769278	14.38824835	14.58872836	15.20609241	16.31719064	18.19097417	20.8481666	23.66326053	28.96338507	30.85580791	33.85190186	37.78967008	46.15663276	54.6210793	66.24624709	80.44660053
2021	35	Flemish Brabant	108.16774	1.118679889	2.679410438	2.9	43.06	70.51366338	14.18164866	70.1250512	69.66277825	68.64323061	65.92131034	62.47164577	56.56802778	49.87883836	43.46484419	36.68891405	34.71194853	32.11833224	29.34787847	23.85653705	19.87007824	15.74843127	12.89605571	9.619442312	7.174094127	6.928242709	6.800799254	5.987260818	5.710516624	5.172517649	4.548724533	14.26023914	14.3548682	14.56807891	15.16960138	16.00726198	17.67783038	20.04858238	23.00709961	27.25618966	28.80852393	31.13486692	34.07401326	41.91723208	50.32692816	63.49838807	77.54308935
2021	35	Walloon Brabant	106.5299941	1.718225711	2.750879363	3.6	43.06	65.68187787	15.22489966	65.38732489	64.82669239	64.25943245	63.35294565	60.56156525	56.43512348	51.47436039	46.9276897	41.94827159	38.04937199	35.45926946	30.64013726	25.80529557	21.02052789	17.12653751	13.45788015	11.83096586	9.963499977	8.765160274	8.274975024	6.15861187	4.643136793	4.284027619	3.73984099	15.29348389	15.4257446	15.56191771	15.7845857	16.51212276	17.71946154	19.42714766	21.30938059	23.83888447	26.28164271	28.20137062	32.63692951	38.75173595	47.57254458	58.38891835	74.30590767
2021	35	West Flanders	64.98730171	2.659326924	2.061310782	1.9	43.06	75.65145199	13.21851694	75.39574109	74.97132913	73.83454998	70.39462749	66.53910208	60.78556517	54.23190328	47.15983884	39.86846304	37.72487933	35.01951281	31.64117037	26.17799872	22.25698738	18.04220352	15.10805178	11.12895076	8.158898108	7.934932918	7.808781098	6.871700773	6.696933131	6.150441448	5.330039092	13.26334864	13.33843233	13.54379488	14.20562954	15.02875706	16.4512742	18.43933072	21.20448298	25.08248183	26.50770573	28.55550862	31.60439353	38.20001714	44.92971052	55.42560248	66.18987112
2021	35	East Flanders	81.86741266	2.937825813	1.757864396	3	43.06	73.38532197	13.62670318	72.9873445	72.49117836	71.47188337	68.42457459	63.1971379	56.83034709	50.29577377	43.29689341	36.46063803	34.49901909	31.94683188	28.50866169	22.97653983	19.2940731	15.7561474	13.01776732	9.814753761	7.185530229	6.961406762	6.892008787	6.247906799	6.032662095	5.349715521	4.681392791	13.70100538	13.79478197	13.991516	14.61463233	15.8235014	17.59623249	19.88238623	23.09634528	27.42683765	28.98633139	31.3020084	35.07705872	43.5226543	51.82938796	63.4672915	76.81808836
2021	35	Hainaut	84.17864894	4.086342181	1.534161449	2.7	43.06	62.31961585	16.046312	61.91001577	61.23510064	60.55825378	59.4287145	56.0032453	51.32936141	45.59808076	39.86806316	35.83358037	32.12645074	28.64295548	24.61330201	20.48438757	16.85252094	14.13874395	11.65907721	10.62426678	9.185948629	7.492494132	7.060084832	6.08374624	5.229923615	4.480414162	3.958253928	16.15247529	16.33050309	16.51302568	16.82688257	17.85610806	19.48202691	21.9307476	25.08273342	27.90678435	31.12699899	34.91259834	40.6284374	48.81766645	59.33830337	70.72764057	85.77008125
2021	35	Liege	184.299055	7.303436131	1.558697536	3.9	43.06	60.85060686	16.43368984	60.53836243	59.97230104	59.36936181	58.39719332	56.06541354	51.59706312	46.77959041	43.11182282	37.79438032	34.30414934	30.98911067	26.84301309	20.93507426	17.72625098	14.82922132	12.07041594	10.7149523	8.984939593	6.883263139	6.667856856	5.956448078	5.178587047	4.639124598	4.254206464	16.51845144	16.67436438	16.84370472	17.12411065	17.83630828	19.38094805	21.37684386	23.19549336	26.45896008	29.15099249	32.26939975	37.253642	47.76672811	56.4135079	67.43442414	82.84718643
2021	35	Limburg	84.50733022	3.066798274	1.543621798	4.6	43.06	73.57283135	13.59197385	73.21628765	72.6601749	71.83384314	68.22342648	63.80212563	56.8629834	49.89623999	43.40042049	36.51261874	34.06042956	31.08347711	27.96897309	22.09264684	18.03493197	14.67462974	12.12225848	9.138263761	6.693684781	6.350884885	6.293751569	5.539205608	5.35338035	4.821688397	4.103262505	13.65816312	13.7626974	13.92101489	14.65772172	15.673459	17.58613319	20.04159031	23.04125141	27.3877918	29.35958275	32.17143296	35.75390476	45.26392909	55.44794967	68.14481985	82.49287883
2021	35	Luxembourg	84.51035945	3.117185389	1.924342447	0.8	43.06	63.06897292	15.85565697	62.83864756	62.26439274	61.70988009	60.99396651	59.75124861	57.41093509	53.98307022	51.47858494	46.8994396	43.15743172	41.10389925	35.21761418	27.5389475	21.8047118	16.36418423	11.86054405	10.18072748	8.380379742	6.888979711	6.665927778	5.897022049	3.957440029	3.611778805	3.349242524	15.91377343	16.06054369	16.20486053	16.39506425	16.73605194	17.41828449	18.52432616	19.42555339	21.3222164	23.1709803	24.32859213	28.39488203	36.31220837	45.86164721	61.10906513	84.31316435
2021	35	Namur	67.39452756	3.218843108	1.698342095	3.2	43.06	65.37027761	15.29747213	64.99508121	64.51909478	64.14108189	63.11748979	60.49775385	57.39800794	53.54404685	48.50333854	42.46136885	37.45687253	33.79342672	28.76418554	24.19704953	20.45936915	16.71887228	13.58210967	12.28712885	9.196637114	7.543962356	7.327092801	6.506287809	5.284334494	4.621655169	4.339604042	15.38577968	15.49928751	15.59063194	15.84346911	16.5295393	17.42220742	18.67621255	20.6171375	23.55081871	26.6973704	29.59155366	34.76545507	41.32735269	48.87736239	59.81264665	73.62626457
2021	36	Brussels	279.1871931	11.06584588	4.53183275	3.3	43.06	49.50252875	20.20098822	49.02505799	48.46988041	47.66469667	46.70049264	45.36209907	43.39893604	40.33049993	36.48097904	33.17171734	29.46629835	26.43671566	24.32846709	22.0657885	19.20834119	16.20695591	12.09537939	9.60671164	7.781420855	6.091789142	5.135208243	4.444289614	3.975179718	3.434510685	2.919334082	20.39773212	20.63136925	20.97988805	21.41305035	22.04483524	23.04203954	24.79513028	27.41154504	30.14616307	33.93707578	37.82618132	41.10411051	45.31902406	52.06071624	61.70190168	82.67619951
2021	36	Antwerp	81.57720189	3.46569812	2.151345437	2.2	43.06	70.83689678	14.11693687	70.50717559	69.99030671	69.50116341	68.54607032	65.76311473	61.28505954	54.97231707	47.96584848	42.25960318	34.52635104	32.40880948	29.54043777	26.46225801	21.66535859	18.3079502	15.09519473	12.43060606	9.131208132	6.498823795	6.224073912	6.096696177	5.39070681	5.159144858	4.541504134	14.1829536	14.28769278	14.38824835	14.58872836	15.20609241	16.31719064	18.19097417	20.8481666	23.66326053	28.96338507	30.85580791	33.85190186	37.78967008	46.15663276	54.6210793	66.24624709
2021	36	Flemish Brabant	111.5237797	1.290784487	2.8351651	2.4	43.06	70.78817022	14.12665417	70.51366338	70.1250512	69.66277825	68.64323061	65.92131034	62.47164577	56.56802778	49.87883836	43.46484419	36.68891405	34.71194853	32.11833224	29.34787847	23.85653705	19.87007824	15.74843127	12.89605571	9.619442312	7.174094127	6.928242709	6.800799254	5.987260818	5.710516624	5.172517649	14.18164866	14.26023914	14.3548682	14.56807891	15.16960138	16.00726198	17.67783038	20.04858238	23.00709961	27.25618966	28.80852393	31.13486692	34.07401326	41.91723208	50.32692816	63.49838807
2021	36	Walloon Brabant	112.9119753	1.472764895	3.018431653	1.7	43.06	65.875301	15.18019629	65.68187787	65.38732489	64.82669239	64.25943245	63.35294565	60.56156525	56.43512348	51.47436039	46.9276897	41.94827159	38.04937199	35.45926946	30.64013726	25.80529557	21.02052789	17.12653751	13.45788015	11.83096586	9.963499977	8.765160274	8.274975024	6.15861187	4.643136793	4.284027619	15.22489966	15.29348389	15.4257446	15.56191771	15.7845857	16.51212276	17.71946154	19.42714766	21.30938059	23.83888447	26.28164271	28.20137062	32.63692951	38.75173595	47.57254458	58.38891835
2021	36	West Flanders	58.3389844	1.578975361	2.395388727	2	43.06	75.8715944	13.18016325	75.65145199	75.39574109	74.97132913	73.83454998	70.39462749	66.53910208	60.78556517	54.23190328	47.15983884	39.86846304	37.72487933	35.01951281	31.64117037	26.17799872	22.25698738	18.04220352	15.10805178	11.12895076	8.158898108	7.934932918	7.808781098	6.871700773	6.696933131	6.150441448	13.21851694	13.26334864	13.33843233	13.54379488	14.20562954	15.02875706	16.4512742	18.43933072	21.20448298	25.08248183	26.50770573	28.55550862	31.60439353	38.20001714	44.92971052	55.42560248
2021	36	East Flanders	71.94408991	2.154405596	2.085529902	2.2	43.06	73.69679679	13.56911078	73.38532197	72.9873445	72.49117836	71.47188337	68.42457459	63.1971379	56.83034709	50.29577377	43.29689341	36.46063803	34.49901909	31.94683188	28.50866169	22.97653983	19.2940731	15.7561474	13.01776732	9.814753761	7.185530229	6.961406762	6.892008787	6.247906799	6.032662095	5.349715521	13.62670318	13.70100538	13.79478197	13.991516	14.61463233	15.8235014	17.59623249	19.88238623	23.09634528	27.42683765	28.98633139	31.3020084	35.07705872	43.5226543	51.82938796	63.4672915
2021	36	Hainaut	94.72884148	4.234936443	1.540551002	2.2	43.06	62.55840683	15.98506181	62.31961585	61.91001577	61.23510064	60.55825378	59.4287145	56.0032453	51.32936141	45.59808076	39.86806316	35.83358037	32.12645074	28.64295548	24.61330201	20.48438757	16.85252094	14.13874395	11.65907721	10.62426678	9.185948629	7.492494132	7.060084832	6.08374624	5.229923615	4.480414162	16.046312	16.15247529	16.33050309	16.51302568	16.82688257	17.85610806	19.48202691	21.9307476	25.08273342	27.90678435	31.12699899	34.91259834	40.6284374	48.81766645	59.33830337	70.72764057
2021	36	Liege	216.848937	6.041113837	1.630649907	2.8	43.06	61.0899071	16.3693161	60.85060686	60.53836243	59.97230104	59.36936181	58.39719332	56.06541354	51.59706312	46.77959041	43.11182282	37.79438032	34.30414934	30.98911067	26.84301309	20.93507426	17.72625098	14.82922132	12.07041594	10.7149523	8.984939593	6.883263139	6.667856856	5.956448078	5.178587047	4.639124598	16.43368984	16.51845144	16.67436438	16.84370472	17.12411065	17.83630828	19.38094805	21.37684386	23.19549336	26.45896008	29.15099249	32.26939975	37.253642	47.76672811	56.4135079	67.43442414
2021	36	Limburg	64.85710424	1.930947061	1.786126032	3.6	43.06	73.86122397	13.53890372	73.57283135	73.21628765	72.6601749	71.83384314	68.22342648	63.80212563	56.8629834	49.89623999	43.40042049	36.51261874	34.06042956	31.08347711	27.96897309	22.09264684	18.03493197	14.67462974	12.12225848	9.138263761	6.693684781	6.350884885	6.293751569	5.539205608	5.35338035	4.821688397	13.59197385	13.65816312	13.7626974	13.92101489	14.65772172	15.673459	17.58613319	20.04159031	23.04125141	27.3877918	29.35958275	32.17143296	35.75390476	45.26392909	55.44794967	68.14481985
2021	36	Luxembourg	109.4478426	2.770831457	1.75636079	0.5	43.06	63.26050665	15.80765082	63.06897292	62.83864756	62.26439274	61.70988009	60.99396651	59.75124861	57.41093509	53.98307022	51.47858494	46.8994396	43.15743172	41.10389925	35.21761418	27.5389475	21.8047118	16.36418423	11.86054405	10.18072748	8.380379742	6.888979711	6.665927778	5.897022049	3.957440029	3.611778805	15.85565697	15.91377343	16.06054369	16.20486053	16.39506425	16.73605194	17.41828449	18.52432616	19.42555339	21.3222164	23.1709803	24.32859213	28.39488203	36.31220837	45.86164721	61.10906513
2021	36	Namur	85.90287543	3.017665413	1.741997654	1.7	43.06	65.54510102	15.25667036	65.37027761	64.99508121	64.51909478	64.14108189	63.11748979	60.49775385	57.39800794	53.54404685	48.50333854	42.46136885	37.45687253	33.79342672	28.76418554	24.19704953	20.45936915	16.71887228	13.58210967	12.28712885	9.196637114	7.543962356	7.327092801	6.506287809	5.284334494	4.621655169	15.29747213	15.38577968	15.49928751	15.59063194	15.84346911	16.5295393	17.42220742	18.67621255	20.6171375	23.55081871	26.6973704	29.59155366	34.76545507	41.32735269	48.87736239	59.81264665
2021	37	Brussels	267.1377165	9.672368993	4.218710296	3	43.06	49.97688468	20.00925041	49.50252875	49.02505799	48.46988041	47.66469667	46.70049264	45.36209907	43.39893604	40.33049993	36.48097904	33.17171734	29.46629835	26.43671566	24.32846709	22.0657885	19.20834119	16.20695591	12.09537939	9.60671164	7.781420855	6.091789142	5.135208243	4.444289614	3.975179718	3.434510685	20.20098822	20.39773212	20.63136925	20.97988805	21.41305035	22.04483524	23.04203954	24.79513028	27.41154504	30.14616307	33.93707578	37.82618132	41.10411051	45.31902406	52.06071624	61.70190168
2021	37	Antwerp	85.14953688	3.199105957	2.668587552	1.4	43.06	71.20479397	14.04399822	70.83689678	70.50717559	69.99030671	69.50116341	68.54607032	65.76311473	61.28505954	54.97231707	47.96584848	42.25960318	34.52635104	32.40880948	29.54043777	26.46225801	21.66535859	18.3079502	15.09519473	12.43060606	9.131208132	6.498823795	6.224073912	6.096696177	5.39070681	5.159144858	14.11693687	14.1829536	14.28769278	14.38824835	14.58872836	15.20609241	16.31719064	18.19097417	20.8481666	23.66326053	28.96338507	30.85580791	33.85190186	37.78967008	46.15663276	54.6210793
2021	37	Flemish Brabant	117.2032314	1.634993684	3.163626726	1.6	43.06	71.02085564	14.08037106	70.78817022	70.51366338	70.1250512	69.66277825	68.64323061	65.92131034	62.47164577	56.56802778	49.87883836	43.46484419	36.68891405	34.71194853	32.11833224	29.34787847	23.85653705	19.87007824	15.74843127	12.89605571	9.619442312	7.174094127	6.928242709	6.800799254	5.987260818	5.710516624	14.12665417	14.18164866	14.26023914	14.3548682	14.56807891	15.16960138	16.00726198	17.67783038	20.04858238	23.00709961	27.25618966	28.80852393	31.13486692	34.07401326	41.91723208	50.32692816
2021	37	Walloon Brabant	136.4762136	2.454608159	2.359369362	1	43.06	66.06749682	15.13603585	65.875301	65.68187787	65.38732489	64.82669239	64.25943245	63.35294565	60.56156525	56.43512348	51.47436039	46.9276897	41.94827159	38.04937199	35.45926946	30.64013726	25.80529557	21.02052789	17.12653751	13.45788015	11.83096586	9.963499977	8.765160274	8.274975024	6.15861187	4.643136793	15.18019629	15.22489966	15.29348389	15.4257446	15.56191771	15.7845857	16.51212276	17.71946154	19.42714766	21.30938059	23.83888447	26.28164271	28.20137062	32.63692951	38.75173595	47.57254458
2021	37	West Flanders	55.18103368	3.241054689	2.47799407	1.3	43.06	76.03040608	13.15263263	75.8715944	75.65145199	75.39574109	74.97132913	73.83454998	70.39462749	66.53910208	60.78556517	54.23190328	47.15983884	39.86846304	37.72487933	35.01951281	31.64117037	26.17799872	22.25698738	18.04220352	15.10805178	11.12895076	8.158898108	7.934932918	7.808781098	6.871700773	6.696933131	13.18016325	13.21851694	13.26334864	13.33843233	13.54379488	14.20562954	15.02875706	16.4512742	18.43933072	21.20448298	25.08248183	26.50770573	28.55550862	31.60439353	38.20001714	44.92971052
2021	37	East Flanders	72.92336518	1.827980506	2.361489674	1.6	43.06	74.01545296	13.51069216	73.69679679	73.38532197	72.9873445	72.49117836	71.47188337	68.42457459	63.1971379	56.83034709	50.29577377	43.29689341	36.46063803	34.49901909	31.94683188	28.50866169	22.97653983	19.2940731	15.7561474	13.01776732	9.814753761	7.185530229	6.961406762	6.892008787	6.247906799	6.032662095	13.56911078	13.62670318	13.70100538	13.79478197	13.991516	14.61463233	15.8235014	17.59623249	19.88238623	23.09634528	27.42683765	28.98633139	31.3020084	35.07705872	43.5226543	51.82938796
2021	37	Hainaut	86.77904851	3.417668006	1.299308219	1.8	43.06	62.75759744	15.93432574	62.55840683	62.31961585	61.91001577	61.23510064	60.55825378	59.4287145	56.0032453	51.32936141	45.59808076	39.86806316	35.83358037	32.12645074	28.64295548	24.61330201	20.48438757	16.85252094	14.13874395	11.65907721	10.62426678	9.185948629	7.492494132	7.060084832	6.08374624	5.229923615	15.98506181	16.046312	16.15247529	16.33050309	16.51302568	16.82688257	17.85610806	19.48202691	21.9307476	25.08273342	27.90678435	31.12699899	34.91259834	40.6284374	48.81766645	59.33830337
2021	37	Liege	258.1449092	7.664099644	1.498106066	2.5	43.06	61.32424822	16.3067633	61.0899071	60.85060686	60.53836243	59.97230104	59.36936181	58.39719332	56.06541354	51.59706312	46.77959041	43.11182282	37.79438032	34.30414934	30.98911067	26.84301309	20.93507426	17.72625098	14.82922132	12.07041594	10.7149523	8.984939593	6.883263139	6.667856856	5.956448078	5.178587047	16.3693161	16.43368984	16.51845144	16.67436438	16.84370472	17.12411065	17.83630828	19.38094805	21.37684386	23.19549336	26.45896008	29.15099249	32.26939975	37.253642	47.76672811	56.4135079
2021	37	Limburg	76.44278661	2.044532183	1.833491027	1.1	43.06	74.19618649	13.47778164	73.86122397	73.57283135	73.21628765	72.6601749	71.83384314	68.22342648	63.80212563	56.8629834	49.89623999	43.40042049	36.51261874	34.06042956	31.08347711	27.96897309	22.09264684	18.03493197	14.67462974	12.12225848	9.138263761	6.693684781	6.350884885	6.293751569	5.539205608	5.35338035	13.53890372	13.59197385	13.65816312	13.7626974	13.92101489	14.65772172	15.673459	17.58613319	20.04159031	23.04125141	27.3877918	29.35958275	32.17143296	35.75390476	45.26392909	55.44794967
2021	37	Luxembourg	136.4634493	3.117185389	1.687436357	1.3	43.06	63.41601956	15.76888627	63.26050665	63.06897292	62.83864756	62.26439274	61.70988009	60.99396651	59.75124861	57.41093509	53.98307022	51.47858494	46.8994396	43.15743172	41.10389925	35.21761418	27.5389475	21.8047118	16.36418423	11.86054405	10.18072748	8.380379742	6.888979711	6.665927778	5.897022049	3.957440029	15.80765082	15.85565697	15.91377343	16.06054369	16.20486053	16.39506425	16.73605194	17.41828449	18.52432616	19.42555339	21.3222164	23.1709803	24.32859213	28.39488203	36.31220837	45.86164721
2021	37	Namur	98.97942556	1.810599248	1.364990655	2	43.06	65.68250539	15.2247542	65.54510102	65.37027761	64.99508121	64.51909478	64.14108189	63.11748979	60.49775385	57.39800794	53.54404685	48.50333854	42.46136885	37.45687253	33.79342672	28.76418554	24.19704953	20.45936915	16.71887228	13.58210967	12.28712885	9.196637114	7.543962356	7.327092801	6.506287809	5.284334494	15.25667036	15.29747213	15.38577968	15.49928751	15.59063194	15.84346911	16.5295393	17.42220742	18.67621255	20.6171375	23.55081871	26.6973704	29.59155366	34.76545507	41.32735269	48.87736239
2021	38	Brussels	246.891317	7.787076731	4.203300081	2.3	43.06	50.51870128	19.7946498	49.97688468	49.50252875	49.02505799	48.46988041	47.66469667	46.70049264	45.36209907	43.39893604	40.33049993	36.48097904	33.17171734	29.46629835	26.43671566	24.32846709	22.0657885	19.20834119	16.20695591	12.09537939	9.60671164	7.781420855	6.091789142	5.135208243	4.444289614	3.975179718	20.00925041	20.20098822	20.39773212	20.63136925	20.97988805	21.41305035	22.04483524	23.04203954	24.79513028	27.41154504	30.14616307	33.93707578	37.82618132	41.10411051	45.31902406	52.06071624
2021	38	Antwerp	76.99181669	2.559284765	2.167554241	0.9	43.06	71.56895886	13.97253804	71.20479397	70.83689678	70.50717559	69.99030671	69.50116341	68.54607032	65.76311473	61.28505954	54.97231707	47.96584848	42.25960318	34.52635104	32.40880948	29.54043777	26.46225801	21.66535859	18.3079502	15.09519473	12.43060606	9.131208132	6.498823795	6.224073912	6.096696177	5.39070681	14.04399822	14.11693687	14.1829536	14.28769278	14.38824835	14.58872836	15.20609241	16.31719064	18.19097417	20.8481666	23.66326053	28.96338507	30.85580791	33.85190186	37.78967008	46.15663276
2021	38	Flemish Brabant	116.514813	1.03262759	2.73224655	1.4	43.06	71.27514018	14.03013726	71.02085564	70.78817022	70.51366338	70.1250512	69.66277825	68.64323061	65.92131034	62.47164577	56.56802778	49.87883836	43.46484419	36.68891405	34.71194853	32.11833224	29.34787847	23.85653705	19.87007824	15.74843127	12.89605571	9.619442312	7.174094127	6.928242709	6.800799254	5.987260818	14.08037106	14.12665417	14.18164866	14.26023914	14.3548682	14.56807891	15.16960138	16.00726198	17.67783038	20.04858238	23.00709961	27.25618966	28.80852393	31.13486692	34.07401326	41.91723208
2021	38	Walloon Brabant	143.5945773	2.209147343	2.169873612	0.7	43.06	66.24619229	15.09520722	66.06749682	65.875301	65.68187787	65.38732489	64.82669239	64.25943245	63.35294565	60.56156525	56.43512348	51.47436039	46.9276897	41.94827159	38.04937199	35.45926946	30.64013726	25.80529557	21.02052789	17.12653751	13.45788015	11.83096586	9.963499977	8.765160274	8.274975024	6.15861187	15.13603585	15.18019629	15.22489966	15.29348389	15.4257446	15.56191771	15.7845857	16.51212276	17.71946154	19.42714766	21.30938059	23.83888447	26.28164271	28.20137062	32.63692951	38.75173595
2021	38	West Flanders	51.77377106	2.326911059	2.048678979	0.8	43.06	76.21905208	13.1200792	76.03040608	75.8715944	75.65145199	75.39574109	74.97132913	73.83454998	70.39462749	66.53910208	60.78556517	54.23190328	47.15983884	39.86846304	37.72487933	35.01951281	31.64117037	26.17799872	22.25698738	18.04220352	15.10805178	11.12895076	8.158898108	7.934932918	7.808781098	6.871700773	13.15263263	13.18016325	13.21851694	13.26334864	13.33843233	13.54379488	14.20562954	15.02875706	16.4512742	18.43933072	21.20448298	25.08248183	26.50770573	28.55550862	31.60439353	38.20001714
2021	38	East Flanders	65.28501807	1.893265524	2.084811767	0.9	43.06	74.28612465	13.4614641	74.01545296	73.69679679	73.38532197	72.9873445	72.49117836	71.47188337	68.42457459	63.1971379	56.83034709	50.29577377	43.29689341	36.46063803	34.49901909	31.94683188	28.50866169	22.97653983	19.2940731	15.7561474	13.01776732	9.814753761	7.185530229	6.961406762	6.892008787	6.247906799	13.51069216	13.56911078	13.62670318	13.70100538	13.79478197	13.991516	14.61463233	15.8235014	17.59623249	19.88238623	23.09634528	27.42683765	28.98633139	31.3020084	35.07705872	43.5226543
2021	38	Hainaut	97.77502383	3.491965137	1.142764165	0.9	43.06	62.92996678	15.89068056	62.75759744	62.55840683	62.31961585	61.91001577	61.23510064	60.55825378	59.4287145	56.0032453	51.32936141	45.59808076	39.86806316	35.83358037	32.12645074	28.64295548	24.61330201	20.48438757	16.85252094	14.13874395	11.65907721	10.62426678	9.185948629	7.492494132	7.060084832	6.08374624	15.93432574	15.98506181	16.046312	16.15247529	16.33050309	16.51302568	16.82688257	17.85610806	19.48202691	21.9307476	25.08273342	27.90678435	31.12699899	34.91259834	40.6284374	48.81766645
2021	38	Liege	232.0869704	5.950947959	1.236985683	1.5	43.06	61.54290047	16.24882793	61.32424822	61.0899071	60.85060686	60.53836243	59.97230104	59.36936181	58.39719332	56.06541354	51.59706312	46.77959041	43.11182282	37.79438032	34.30414934	30.98911067	26.84301309	20.93507426	17.72625098	14.82922132	12.07041594	10.7149523	8.984939593	6.883263139	6.667856856	5.956448078	16.3067633	16.3693161	16.43368984	16.51845144	16.67436438	16.84370472	17.12411065	17.83630828	19.38094805	21.37684386	23.19549336	26.45896008	29.15099249	32.26939975	37.253642	47.76672811
2021	38	Limburg	57.13331599	2.044532183	1.397778502	1.3	43.06	74.44312055	13.43307471	74.19618649	73.86122397	73.57283135	73.21628765	72.6601749	71.83384314	68.22342648	63.80212563	56.8629834	49.89623999	43.40042049	36.51261874	34.06042956	31.08347711	27.96897309	22.09264684	18.03493197	14.67462974	12.12225848	9.138263761	6.693684781	6.350884885	6.293751569	5.539205608	13.47778164	13.53890372	13.59197385	13.65816312	13.7626974	13.92101489	14.65772172	15.673459	17.58613319	20.04159031	23.04125141	27.3877918	29.35958275	32.17143296	35.75390476	45.26392909
2021	38	Luxembourg	121.5702302	2.078123593	1.228171043	1.4	43.06	63.54036062	15.7380284	63.41601956	63.26050665	63.06897292	62.83864756	62.26439274	61.70988009	60.99396651	59.75124861	57.41093509	53.98307022	51.47858494	46.8994396	43.15743172	41.10389925	35.21761418	27.5389475	21.8047118	16.36418423	11.86054405	10.18072748	8.380379742	6.888979711	6.665927778	5.897022049	15.76888627	15.80765082	15.85565697	15.91377343	16.06054369	16.20486053	16.39506425	16.73605194	17.41828449	18.52432616	19.42555339	21.3222164	23.1709803	24.32859213	28.39488203	36.31220837
2021	38	Namur	121.1089719	1.609421554	1.223361559	2	43.06	65.86859475	15.18174183	65.68250539	65.54510102	65.37027761	64.99508121	64.51909478	64.14108189	63.11748979	60.49775385	57.39800794	53.54404685	48.50333854	42.46136885	37.45687253	33.79342672	28.76418554	24.19704953	20.45936915	16.71887228	13.58210967	12.28712885	9.196637114	7.543962356	7.327092801	6.506287809	15.2247542	15.25667036	15.29747213	15.38577968	15.49928751	15.59063194	15.84346911	16.5295393	17.42220742	18.67621255	20.6171375	23.55081871	26.6973704	29.59155366	34.76545507	41.32735269
2021	39	Brussels	216.1528562	9.918276679	4.366172939	2	43.06	51.0024017	19.60691981	50.51870128	49.97688468	49.50252875	49.02505799	48.46988041	47.66469667	46.70049264	45.36209907	43.39893604	40.33049993	36.48097904	33.17171734	29.46629835	26.43671566	24.32846709	22.0657885	19.20834119	16.20695591	12.09537939	9.60671164	7.781420855	6.091789142	5.135208243	4.444289614	19.7946498	20.00925041	20.20098822	20.39773212	20.63136925	20.97988805	21.41305035	22.04483524	23.04203954	24.79513028	27.41154504	30.14616307	33.93707578	37.82618132	41.10411051	45.31902406
2021	39	Antwerp	90.37474327	2.985832226	1.852762215	1	43.06	71.88236461	13.91161804	71.56895886	71.20479397	70.83689678	70.50717559	69.99030671	69.50116341	68.54607032	65.76311473	61.28505954	54.97231707	47.96584848	42.25960318	34.52635104	32.40880948	29.54043777	26.46225801	21.66535859	18.3079502	15.09519473	12.43060606	9.131208132	6.498823795	6.224073912	6.096696177	13.97253804	14.04399822	14.11693687	14.1829536	14.28769278	14.38824835	14.58872836	15.20609241	16.31719064	18.19097417	20.8481666	23.66326053	28.96338507	30.85580791	33.85190186	37.78967008
2021	39	Flemish Brabant	128.4760826	1.462889085	2.264810461	2	43.06	71.52821999	13.98049609	71.27514018	71.02085564	70.78817022	70.51366338	70.1250512	69.66277825	68.64323061	65.92131034	62.47164577	56.56802778	49.87883836	43.46484419	36.68891405	34.71194853	32.11833224	29.34787847	23.85653705	19.87007824	15.74843127	12.89605571	9.619442312	7.174094127	6.928242709	6.800799254	14.03013726	14.08037106	14.12665417	14.18164866	14.26023914	14.3548682	14.56807891	15.16960138	16.00726198	17.67783038	20.04858238	23.00709961	27.25618966	28.80852393	31.13486692	34.07401326
2021	39	Walloon Brabant	159.3040695	1.227304079	2.310277199	1.1	43.06	66.40304175	15.05955109	66.24619229	66.06749682	65.875301	65.68187787	65.38732489	64.82669239	64.25943245	63.35294565	60.56156525	56.43512348	51.47436039	46.9276897	41.94827159	38.04937199	35.45926946	30.64013726	25.80529557	21.02052789	17.12653751	13.45788015	11.83096586	9.963499977	8.765160274	8.274975024	15.09520722	15.13603585	15.18019629	15.22489966	15.29348389	15.4257446	15.56191771	15.7845857	16.51212276	17.71946154	19.42714766	21.30938059	23.83888447	26.28164271	28.20137062	32.63692951
2021	39	West Flanders	51.27514726	2.410015025	1.873578922	1.5	43.06	76.36207401	13.09550602	76.21905208	76.03040608	75.8715944	75.65145199	75.39574109	74.97132913	73.83454998	70.39462749	66.53910208	60.78556517	54.23190328	47.15983884	39.86846304	37.72487933	35.01951281	31.64117037	26.17799872	22.25698738	18.04220352	15.10805178	11.12895076	8.158898108	7.934932918	7.808781098	13.1200792	13.15263263	13.18016325	13.21851694	13.26334864	13.33843233	13.54379488	14.20562954	15.02875706	16.4512742	18.43933072	21.20448298	25.08248183	26.50770573	28.55550862	31.60439353
2021	39	East Flanders	63.39175254	1.632125452	1.622528554	1.4	43.06	74.63455079	13.3986202	74.28612465	74.01545296	73.69679679	73.38532197	72.9873445	72.49117836	71.47188337	68.42457459	63.1971379	56.83034709	50.29577377	43.29689341	36.46063803	34.49901909	31.94683188	28.50866169	22.97653983	19.2940731	15.7561474	13.01776732	9.814753761	7.185530229	6.961406762	6.892008787	13.4614641	13.51069216	13.56911078	13.62670318	13.70100538	13.79478197	13.991516	14.61463233	15.8235014	17.59623249	19.88238623	23.09634528	27.42683765	28.98633139	31.3020084	35.07705872
2021	39	Hainaut	86.92764277	3.640559398	1.218398644	1	43.06	63.09661525	15.84871068	62.92996678	62.75759744	62.55840683	62.31961585	61.91001577	61.23510064	60.55825378	59.4287145	56.0032453	51.32936141	45.59808076	39.86806316	35.83358037	32.12645074	28.64295548	24.61330201	20.48438757	16.85252094	14.13874395	11.65907721	10.62426678	9.185948629	7.492494132	7.060084832	15.89068056	15.93432574	15.98506181	16.046312	16.15247529	16.33050309	16.51302568	16.82688257	17.85610806	19.48202691	21.9307476	25.08273342	27.90678435	31.12699899	34.91259834	40.6284374
2021	39	Liege	208.8241738	7.483767888	1.456990425	1.7	43.06	61.72413389	16.20111838	61.54290047	61.32424822	61.0899071	60.85060686	60.53836243	59.97230104	59.36936181	58.39719332	56.06541354	51.59706312	46.77959041	43.11182282	37.79438032	34.30414934	30.98911067	26.84301309	20.93507426	17.72625098	14.82922132	12.07041594	10.7149523	8.984939593	6.883263139	6.667856856	16.24882793	16.3067633	16.3693161	16.43368984	16.51845144	16.67436438	16.84370472	17.12411065	17.83630828	19.38094805	21.37684386	23.19549336	26.45896008	29.15099249	32.26939975	37.253642
2021	39	Limburg	51.90840041	2.612457789	1.230808374	1.2	43.06	74.65904586	13.39422422	74.44312055	74.19618649	73.86122397	73.57283135	73.21628765	72.6601749	71.83384314	68.22342648	63.80212563	56.8629834	49.89623999	43.40042049	36.51261874	34.06042956	31.08347711	27.96897309	22.09264684	18.03493197	14.67462974	12.12225848	9.138263761	6.693684781	6.350884885	6.293751569	13.43307471	13.47778164	13.53890372	13.59197385	13.65816312	13.7626974	13.92101489	14.65772172	15.673459	17.58613319	20.04159031	23.04125141	27.3877918	29.35958275	32.17143296	35.75390476
2021	39	Luxembourg	139.9269886	3.463539322	1.22436115	0.6	43.06	63.68548292	15.70216561	63.54036062	63.41601956	63.26050665	63.06897292	62.83864756	62.26439274	61.70988009	60.99396651	59.75124861	57.41093509	53.98307022	51.47858494	46.8994396	43.15743172	41.10389925	35.21761418	27.5389475	21.8047118	16.36418423	11.86054405	10.18072748	8.380379742	6.888979711	6.665927778	15.7380284	15.76888627	15.80765082	15.85565697	15.91377343	16.06054369	16.20486053	16.39506425	16.73605194	17.41828449	18.52432616	19.42555339	21.3222164	23.1709803	24.32859213	28.39488203
2021	39	Namur	124.9313481	3.82237619	1.394764954	1.6	43.06	66.02189216	15.14649107	65.86859475	65.68250539	65.54510102	65.37027761	64.99508121	64.51909478	64.14108189	63.11748979	60.49775385	57.39800794	53.54404685	48.50333854	42.46136885	37.45687253	33.79342672	28.76418554	24.19704953	20.45936915	16.71887228	13.58210967	12.28712885	9.196637114	7.543962356	7.327092801	15.18174183	15.2247542	15.25667036	15.29747213	15.38577968	15.49928751	15.59063194	15.84346911	16.5295393	17.42220742	18.67621255	20.6171375	23.55081871	26.6973704	29.59155366	34.76545507
2021	40	Brussels	208.5297179	7.623138274	4.574866595	1.8	32.15	51.4856103	19.42290271	51.0024017	50.51870128	49.97688468	49.50252875	49.02505799	48.46988041	47.66469667	46.70049264	45.36209907	43.39893604	40.33049993	36.48097904	33.17171734	29.46629835	26.43671566	24.32846709	22.0657885	19.20834119	16.20695591	12.09537939	9.60671164	7.781420855	6.091789142	5.135208243	19.60691981	19.7946498	20.00925041	20.20098822	20.39773212	20.63136925	20.97988805	21.41305035	22.04483524	23.04203954	24.79513028	27.41154504	30.14616307	33.93707578	37.82618132	41.10411051
2021	40	Antwerp	107.5432786	3.145787524	1.736261439	1.5	32.15	71.9873486	13.89132979	71.88236461	71.56895886	71.20479397	70.83689678	70.50717559	69.99030671	69.50116341	68.54607032	65.76311473	61.28505954	54.97231707	47.96584848	42.25960318	34.52635104	32.40880948	29.54043777	26.46225801	21.66535859	18.3079502	15.09519473	12.43060606	9.131208132	6.498823795	6.224073912	13.91161804	13.97253804	14.04399822	14.11693687	14.1829536	14.28769278	14.38824835	14.58872836	15.20609241	16.31719064	18.19097417	20.8481666	23.66326053	28.96338507	30.85580791	33.85190186
2021	40	Flemish Brabant	137.6836786	1.634993684	2.147521177	1.7	32.15	71.70514352	13.94600096	71.52821999	71.27514018	71.02085564	70.78817022	70.51366338	70.1250512	69.66277825	68.64323061	65.92131034	62.47164577	56.56802778	49.87883836	43.46484419	36.68891405	34.71194853	32.11833224	29.34787847	23.85653705	19.87007824	15.74843127	12.89605571	9.619442312	7.174094127	6.928242709	13.98049609	14.03013726	14.08037106	14.12665417	14.18164866	14.26023914	14.3548682	14.56807891	15.16960138	16.00726198	17.67783038	20.04858238	23.00709961	27.25618966	28.80852393	31.13486692
2021	40	Walloon Brabant	206.4325461	1.718225711	2.029960947	0.9	32.15	66.61855635	15.01083264	66.40304175	66.24619229	66.06749682	65.875301	65.68187787	65.38732489	64.82669239	64.25943245	63.35294565	60.56156525	56.43512348	51.47436039	46.9276897	41.94827159	38.04937199	35.45926946	30.64013726	25.80529557	21.02052789	17.12653751	13.45788015	11.83096586	9.963499977	8.765160274	15.05955109	15.09520722	15.13603585	15.18019629	15.22489966	15.29348389	15.4257446	15.56191771	15.7845857	16.51212276	17.71946154	19.42714766	21.30938059	23.83888447	26.28164271	28.20137062
2021	40	West Flanders	76.04012924	2.160703126	2.05308349	2.1	32.15	76.49961107	13.07196188	76.36207401	76.21905208	76.03040608	75.8715944	75.65145199	75.39574109	74.97132913	73.83454998	70.39462749	66.53910208	60.78556517	54.23190328	47.15983884	39.86846304	37.72487933	35.01951281	31.64117037	26.17799872	22.25698738	18.04220352	15.10805178	11.12895076	8.158898108	7.934932918	13.09550602	13.1200792	13.15263263	13.18016325	13.21851694	13.26334864	13.33843233	13.54379488	14.20562954	15.02875706	16.4512742	18.43933072	21.20448298	25.08248183	26.50770573	28.55550862
2021	40	East Flanders	76.57932619	1.827980506	1.472764723	1.3	32.15	74.74090008	13.37955522	74.63455079	74.28612465	74.01545296	73.69679679	73.38532197	72.9873445	72.49117836	71.47188337	68.42457459	63.1971379	56.83034709	50.29577377	43.29689341	36.46063803	34.49901909	31.94683188	28.50866169	22.97653983	19.2940731	15.7561474	13.01776732	9.814753761	7.185530229	6.961406762	13.3986202	13.4614641	13.51069216	13.56911078	13.62670318	13.70100538	13.79478197	13.991516	14.61463233	15.8235014	17.59623249	19.88238623	23.09634528	27.42683765	28.98633139	31.3020084
2021	40	Hainaut	98.22080661	4.903610618	1.006428931	1.4	32.15	63.25784002	15.80831719	63.09661525	62.92996678	62.75759744	62.55840683	62.31961585	61.91001577	61.23510064	60.55825378	59.4287145	56.0032453	51.32936141	45.59808076	39.86806316	35.83358037	32.12645074	28.64295548	24.61330201	20.48438757	16.85252094	14.13874395	11.65907721	10.62426678	9.185948629	7.492494132	15.84871068	15.89068056	15.93432574	15.98506181	16.046312	16.15247529	16.33050309	16.51302568	16.82688257	17.85610806	19.48202691	21.9307476	25.08273342	27.90678435	31.12699899	34.91259834
2021	40	Liege	213.7832971	6.582109106	1.184148478	1.7	32.15	61.95495854	16.14075812	61.72413389	61.54290047	61.32424822	61.0899071	60.85060686	60.53836243	59.97230104	59.36936181	58.39719332	56.06541354	51.59706312	46.77959041	43.11182282	37.79438032	34.30414934	30.98911067	26.84301309	20.93507426	17.72625098	14.82922132	12.07041594	10.7149523	8.984939593	6.883263139	16.20111838	16.24882793	16.3067633	16.3693161	16.43368984	16.51845144	16.67436438	16.84370472	17.12411065	17.83630828	19.38094805	21.37684386	23.19549336	26.45896008	29.15099249	32.26939975
2021	40	Limburg	77.69222294	1.022266091	1.223084586	1.5	32.15	74.74605207	13.37863302	74.65904586	74.44312055	74.19618649	73.86122397	73.57283135	73.21628765	72.6601749	71.83384314	68.22342648	63.80212563	56.8629834	49.89623999	43.40042049	36.51261874	34.06042956	31.08347711	27.96897309	22.09264684	18.03493197	14.67462974	12.12225848	9.138263761	6.693684781	6.350884885	13.39422422	13.43307471	13.47778164	13.53890372	13.59197385	13.65816312	13.7626974	13.92101489	14.65772172	15.673459	17.58613319	20.04159031	23.04125141	27.3877918	29.35958275	32.17143296
2021	40	Luxembourg	188.4165391	4.502601118	1.283587673	0.6	32.15	63.85138645	15.66136705	63.68548292	63.54036062	63.41601956	63.26050665	63.06897292	62.83864756	62.26439274	61.70988009	60.99396651	59.75124861	57.41093509	53.98307022	51.47858494	46.8994396	43.15743172	41.10389925	35.21761418	27.5389475	21.8047118	16.36418423	11.86054405	10.18072748	8.380379742	6.888979711	15.70216561	15.7380284	15.76888627	15.80765082	15.85565697	15.91377343	16.06054369	16.20486053	16.39506425	16.73605194	17.41828449	18.52432616	19.42555339	21.3222164	23.1709803	24.32859213
2021	40	Namur	129.5584351	1.810599248	1.133435129	1.6	32.15	66.19490497	15.10690287	66.02189216	65.86859475	65.68250539	65.54510102	65.37027761	64.99508121	64.51909478	64.14108189	63.11748979	60.49775385	57.39800794	53.54404685	48.50333854	42.46136885	37.45687253	33.79342672	28.76418554	24.19704953	20.45936915	16.71887228	13.58210967	12.28712885	9.196637114	7.543962356	15.14649107	15.18174183	15.2247542	15.25667036	15.29747213	15.38577968	15.49928751	15.59063194	15.84346911	16.5295393	17.42220742	18.67621255	20.6171375	23.55081871	26.6973704	29.59155366
2021	41	Brussels	287.7939621	7.131322901	4.561833488	2.3	32.1	52.02054149	19.22317553	51.4856103	51.0024017	50.51870128	49.97688468	49.50252875	49.02505799	48.46988041	47.66469667	46.70049264	45.36209907	43.39893604	40.33049993	36.48097904	33.17171734	29.46629835	26.43671566	24.32846709	22.0657885	19.20834119	16.20695591	12.09537939	9.60671164	7.781420855	6.091789142	19.42290271	19.60691981	19.7946498	20.00925041	20.20098822	20.39773212	20.63136925	20.97988805	21.41305035	22.04483524	23.04203954	24.79513028	27.41154504	30.14616307	33.93707578	37.82618132
2021	41	Antwerp	176.5373304	4.105519311	1.830261836	1.3	32.1	72.09457197	13.87066977	71.9873486	71.88236461	71.56895886	71.20479397	70.83689678	70.50717559	69.99030671	69.50116341	68.54607032	65.76311473	61.28505954	54.97231707	47.96584848	42.25960318	34.52635104	32.40880948	29.54043777	26.46225801	21.66535859	18.3079502	15.09519473	12.43060606	9.131208132	6.498823795	13.89132979	13.91161804	13.97253804	14.04399822	14.11693687	14.1829536	14.28769278	14.38824835	14.58872836	15.20609241	16.31719064	18.19097417	20.8481666	23.66326053	28.96338507	30.85580791
2021	41	Flemish Brabant	191.0361041	2.151307479	3.001848403	1.3	32.1	71.85461636	13.91699032	71.70514352	71.52821999	71.27514018	71.02085564	70.78817022	70.51366338	70.1250512	69.66277825	68.64323061	65.92131034	62.47164577	56.56802778	49.87883836	43.46484419	36.68891405	34.71194853	32.11833224	29.34787847	23.85653705	19.87007824	15.74843127	12.89605571	9.619442312	7.174094127	13.94600096	13.98049609	14.03013726	14.08037106	14.12665417	14.18164866	14.26023914	14.3548682	14.56807891	15.16960138	16.00726198	17.67783038	20.04858238	23.00709961	27.25618966	28.80852393
2021	41	Walloon Brabant	349.7816626	3.190990606	1.906003235	1.4	32.1	66.84855313	14.9591869	66.61855635	66.40304175	66.24619229	66.06749682	65.875301	65.68187787	65.38732489	64.82669239	64.25943245	63.35294565	60.56156525	56.43512348	51.47436039	46.9276897	41.94827159	38.04937199	35.45926946	30.64013726	25.80529557	21.02052789	17.12653751	13.45788015	11.83096586	9.963499977	15.01083264	15.05955109	15.09520722	15.13603585	15.18019629	15.22489966	15.29348389	15.4257446	15.56191771	15.7845857	16.51212276	17.71946154	19.42714766	21.30938059	23.83888447	26.28164271
2021	41	West Flanders	163.21619	4.404510218	2.184720172	1.7	32.1	76.56667597	13.06051213	76.49961107	76.36207401	76.21905208	76.03040608	75.8715944	75.65145199	75.39574109	74.97132913	73.83454998	70.39462749	66.53910208	60.78556517	54.23190328	47.15983884	39.86846304	37.72487933	35.01951281	31.64117037	26.17799872	22.25698738	18.04220352	15.10805178	11.12895076	8.158898108	13.07196188	13.09550602	13.1200792	13.15263263	13.18016325	13.21851694	13.26334864	13.33843233	13.54379488	14.20562954	15.02875706	16.4512742	18.43933072	21.20448298	25.08248183	26.50770573
2021	41	East Flanders	132.4633017	2.480830687	1.480468355	1.5	32.1	74.80507526	13.36807692	74.74090008	74.63455079	74.28612465	74.01545296	73.69679679	73.38532197	72.9873445	72.49117836	71.47188337	68.42457459	63.1971379	56.83034709	50.29577377	43.29689341	36.46063803	34.49901909	31.94683188	28.50866169	22.97653983	19.2940731	15.7561474	13.01776732	9.814753761	7.185530229	13.37955522	13.3986202	13.4614641	13.51069216	13.56911078	13.62670318	13.70100538	13.79478197	13.991516	14.61463233	15.8235014	17.59623249	19.88238623	23.09634528	27.42683765	28.98633139
2021	41	Hainaut	158.4757795	3.789153659	1.071587514	1.4	32.1	63.48749245	15.75113399	63.25784002	63.09661525	62.92996678	62.75759744	62.55840683	62.31961585	61.91001577	61.23510064	60.55825378	59.4287145	56.0032453	51.32936141	45.59808076	39.86806316	35.83358037	32.12645074	28.64295548	24.61330201	20.48438757	16.85252094	14.13874395	11.65907721	10.62426678	9.185948629	15.80831719	15.84871068	15.89068056	15.93432574	15.98506181	16.046312	16.15247529	16.33050309	16.51302568	16.82688257	17.85610806	19.48202691	21.9307476	25.08273342	27.90678435	31.12699899
2021	41	Liege	261.0302173	8.565758426	1.332832011	2.4	32.1	62.26936695	16.05926074	61.95495854	61.72413389	61.54290047	61.32424822	61.0899071	60.85060686	60.53836243	59.97230104	59.36936181	58.39719332	56.06541354	51.59706312	46.77959041	43.11182282	37.79438032	34.30414934	30.98911067	26.84301309	20.93507426	17.72625098	14.82922132	12.07041594	10.7149523	8.984939593	16.14075812	16.20111838	16.24882793	16.3067633	16.3693161	16.43368984	16.51845144	16.67436438	16.84370472	17.12411065	17.83630828	19.38094805	21.37684386	23.19549336	26.45896008	29.15099249
2021	41	Limburg	138.3466777	2.498872668	1.468201277	2.1	32.1	74.88099119	13.35452408	74.74605207	74.65904586	74.44312055	74.19618649	73.86122397	73.57283135	73.21628765	72.6601749	71.83384314	68.22342648	63.80212563	56.8629834	49.89623999	43.40042049	36.51261874	34.06042956	31.08347711	27.96897309	22.09264684	18.03493197	14.67462974	12.12225848	9.138263761	6.693684781	13.37863302	13.39422422	13.43307471	13.47778164	13.53890372	13.59197385	13.65816312	13.7626974	13.92101489	14.65772172	15.673459	17.58613319	20.04159031	23.04125141	27.3877918	29.35958275
2021	41	Luxembourg	273.2732525	5.541662914	2.188264143	1.6	32.1	64.12535242	15.59445621	63.85138645	63.68548292	63.54036062	63.41601956	63.26050665	63.06897292	62.83864756	62.26439274	61.70988009	60.99396651	59.75124861	57.41093509	53.98307022	51.47858494	46.8994396	43.15743172	41.10389925	35.21761418	27.5389475	21.8047118	16.36418423	11.86054405	10.18072748	8.380379742	15.66136705	15.70216561	15.7380284	15.76888627	15.80765082	15.85565697	15.91377343	16.06054369	16.20486053	16.39506425	16.73605194	17.41828449	18.52432616	19.42555339	21.3222164	23.1709803
2021	41	Namur	203.3906489	3.82237619	1.268827717	3.1	32.1	66.51075395	15.03516259	66.19490497	66.02189216	65.86859475	65.68250539	65.54510102	65.37027761	64.99508121	64.51909478	64.14108189	63.11748979	60.49775385	57.39800794	53.54404685	48.50333854	42.46136885	37.45687253	33.79342672	28.76418554	24.19704953	20.45936915	16.71887228	13.58210967	12.28712885	9.196637114	15.10690287	15.14649107	15.18174183	15.2247542	15.25667036	15.29747213	15.38577968	15.49928751	15.59063194	15.84346911	16.5295393	17.42220742	18.67621255	20.6171375	23.55081871	26.6973704
2021	42	Brussels	386.2390059	11.55766125	4.488880874	2.9	32.05	52.60211317	19.01064311	52.02054149	51.4856103	51.0024017	50.51870128	49.97688468	49.50252875	49.02505799	48.46988041	47.66469667	46.70049264	45.36209907	43.39893604	40.33049993	36.48097904	33.17171734	29.46629835	26.43671566	24.32846709	22.0657885	19.20834119	16.20695591	12.09537939	9.60671164	7.781420855	19.22317553	19.42290271	19.60691981	19.7946498	20.00925041	20.20098822	20.39773212	20.63136925	20.97988805	21.41305035	22.04483524	23.04203954	24.79513028	27.41154504	30.14616307	33.93707578
2021	42	Antwerp	337.2390863	5.11856953	1.718079854	2.5	32.05	72.14533112	13.86091081	72.09457197	71.9873486	71.88236461	71.56895886	71.20479397	70.83689678	70.50717559	69.99030671	69.50116341	68.54607032	65.76311473	61.28505954	54.97231707	47.96584848	42.25960318	34.52635104	32.40880948	29.54043777	26.46225801	21.66535859	18.3079502	15.09519473	12.43060606	9.131208132	13.87066977	13.89132979	13.91161804	13.97253804	14.04399822	14.11693687	14.1829536	14.28769278	14.38824835	14.58872836	15.20609241	16.31719064	18.19097417	20.8481666	23.66326053	28.96338507
2021	42	Flemish Brabant	321.319285	2.839725872	2.217567749	2.3	32.05	71.9476389	13.89899676	71.85461636	71.70514352	71.52821999	71.27514018	71.02085564	70.78817022	70.51366338	70.1250512	69.66277825	68.64323061	65.92131034	62.47164577	56.56802778	49.87883836	43.46484419	36.68891405	34.71194853	32.11833224	29.34787847	23.85653705	19.87007824	15.74843127	12.89605571	9.619442312	13.91699032	13.94600096	13.98049609	14.03013726	14.08037106	14.12665417	14.18164866	14.26023914	14.3548682	14.56807891	15.16960138	16.00726198	17.67783038	20.04858238	23.00709961	27.25618966
2021	42	Walloon Brabant	463.1845595	3.927373054	1.893975655	1.2	32.05	67.06161312	14.91166039	66.84855313	66.61855635	66.40304175	66.24619229	66.06749682	65.875301	65.68187787	65.38732489	64.82669239	64.25943245	63.35294565	60.56156525	56.43512348	51.47436039	46.9276897	41.94827159	38.04937199	35.45926946	30.64013726	25.80529557	21.02052789	17.12653751	13.45788015	11.83096586	14.9591869	15.01083264	15.05955109	15.09520722	15.13603585	15.18019629	15.22489966	15.29348389	15.4257446	15.56191771	15.7845857	16.51212276	17.71946154	19.42714766	21.30938059	23.83888447
2021	42	West Flanders	346.044916	9.889372	2.338296302	1.5	32.05	76.59368476	13.05590667	76.56667597	76.49961107	76.36207401	76.21905208	76.03040608	75.8715944	75.65145199	75.39574109	74.97132913	73.83454998	70.39462749	66.53910208	60.78556517	54.23190328	47.15983884	39.86846304	37.72487933	35.01951281	31.64117037	26.17799872	22.25698738	18.04220352	15.10805178	11.12895076	13.06051213	13.07196188	13.09550602	13.1200792	13.15263263	13.18016325	13.21851694	13.26334864	13.33843233	13.54379488	14.20562954	15.02875706	16.4512742	18.43933072	21.20448298	25.08248183
2021	42	East Flanders	251.0861795	4.635236283	1.364979158	1.3	32.05	74.84437684	13.3610572	74.80507526	74.74090008	74.63455079	74.28612465	74.01545296	73.69679679	73.38532197	72.9873445	72.49117836	71.47188337	68.42457459	63.1971379	56.83034709	50.29577377	43.29689341	36.46063803	34.49901909	31.94683188	28.50866169	22.97653983	19.2940731	15.7561474	13.01776732	9.814753761	13.36807692	13.37955522	13.3986202	13.4614641	13.51069216	13.56911078	13.62670318	13.70100538	13.79478197	13.991516	14.61463233	15.8235014	17.59623249	19.88238623	23.09634528	27.42683765
2021	42	Hainaut	237.4536293	7.206821665	1.082286301	3.2	32.05	63.77665688	15.67971808	63.48749245	63.25784002	63.09661525	62.92996678	62.75759744	62.55840683	62.31961585	61.91001577	61.23510064	60.55825378	59.4287145	56.0032453	51.32936141	45.59808076	39.86806316	35.83358037	32.12645074	28.64295548	24.61330201	20.48438757	16.85252094	14.13874395	11.65907721	10.62426678	15.75113399	15.80831719	15.84871068	15.89068056	15.93432574	15.98506181	16.046312	16.15247529	16.33050309	16.51302568	16.82688257	17.85610806	19.48202691	21.9307476	25.08273342	27.90678435
2021	42	Liege	477.5184908	10.54940775	1.292257366	3.6	32.05	62.55934042	15.98482326	62.26936695	61.95495854	61.72413389	61.54290047	61.32424822	61.0899071	60.85060686	60.53836243	59.97230104	59.36936181	58.39719332	56.06541354	51.59706312	46.77959041	43.11182282	37.79438032	34.30414934	30.98911067	26.84301309	20.93507426	17.72625098	14.82922132	12.07041594	10.7149523	16.05926074	16.14075812	16.20111838	16.24882793	16.3067633	16.3693161	16.43368984	16.51845144	16.67436438	16.84370472	17.12411065	17.83630828	19.38094805	21.37684386	23.19549336	26.45896008
2021	42	Limburg	370.7418358	5.224915578	1.434239326	2.9	32.05	74.91461239	13.34853066	74.88099119	74.74605207	74.65904586	74.44312055	74.19618649	73.86122397	73.57283135	73.21628765	72.6601749	71.83384314	68.22342648	63.80212563	56.8629834	49.89623999	43.40042049	36.51261874	34.06042956	31.08347711	27.96897309	22.09264684	18.03493197	14.67462974	12.12225848	9.138263761	13.35452408	13.37863302	13.39422422	13.43307471	13.47778164	13.53890372	13.59197385	13.65816312	13.7626974	13.92101489	14.65772172	15.673459	17.58613319	20.04159031	23.04125141	27.3877918
2021	42	Luxembourg	404.5413928	9.6979101	2.296672924	2.6	32.05	64.46720375	15.51176322	64.12535242	63.85138645	63.68548292	63.54036062	63.41601956	63.26050665	63.06897292	62.83864756	62.26439274	61.70988009	60.99396651	59.75124861	57.41093509	53.98307022	51.47858494	46.8994396	43.15743172	41.10389925	35.21761418	27.5389475	21.8047118	16.36418423	11.86054405	10.18072748	15.59445621	15.66136705	15.70216561	15.7380284	15.76888627	15.80765082	15.85565697	15.91377343	16.06054369	16.20486053	16.39506425	16.73605194	17.41828449	18.52432616	19.42555339	21.3222164
2021	42	Namur	400.7459669	4.224731579	1.283714867	5.1	32.05	66.75739781	14.97961324	66.51075395	66.19490497	66.02189216	65.86859475	65.68250539	65.54510102	65.37027761	64.99508121	64.51909478	64.14108189	63.11748979	60.49775385	57.39800794	53.54404685	48.50333854	42.46136885	37.45687253	33.79342672	28.76418554	24.19704953	20.45936915	16.71887228	13.58210967	12.28712885	15.03516259	15.10690287	15.14649107	15.18174183	15.2247542	15.25667036	15.29747213	15.38577968	15.49928751	15.59063194	15.84346911	16.5295393	17.42220742	18.67621255	20.6171375	23.55081871
2021	43	Brussels	414.8462667	12.04947663	5.185537349	2.5	32	53.11999475	18.82530306	52.60211317	52.02054149	51.4856103	51.0024017	50.51870128	49.97688468	49.50252875	49.02505799	48.46988041	47.66469667	46.70049264	45.36209907	43.39893604	40.33049993	36.48097904	33.17171734	29.46629835	26.43671566	24.32846709	22.0657885	19.20834119	16.20695591	12.09537939	9.60671164	19.01064311	19.22317553	19.42290271	19.60691981	19.7946498	20.00925041	20.20098822	20.39773212	20.63136925	20.97988805	21.41305035	22.04483524	23.04203954	24.79513028	27.41154504	30.14616307
2021	43	Antwerp	523.1604608	7.411262133	1.640768127	2.1	32	72.25218126	13.8404126	72.14533112	72.09457197	71.9873486	71.88236461	71.56895886	71.20479397	70.83689678	70.50717559	69.99030671	69.50116341	68.54607032	65.76311473	61.28505954	54.97231707	47.96584848	42.25960318	34.52635104	32.40880948	29.54043777	26.46225801	21.66535859	18.3079502	15.09519473	12.43060606	13.86091081	13.87066977	13.89132979	13.91161804	13.97253804	14.04399822	14.11693687	14.1829536	14.28769278	14.38824835	14.58872836	15.20609241	16.31719064	18.19097417	20.8481666	23.66326053
2021	43	Flemish Brabant	427.163613	3.614196564	2.200701498	1.8	32	72.04298484	13.88060201	71.9476389	71.85461636	71.70514352	71.52821999	71.27514018	71.02085564	70.78817022	70.51366338	70.1250512	69.66277825	68.64323061	65.92131034	62.47164577	56.56802778	49.87883836	43.46484419	36.68891405	34.71194853	32.11833224	29.34787847	23.85653705	19.87007824	15.74843127	12.89605571	13.89899676	13.91699032	13.94600096	13.98049609	14.03013726	14.08037106	14.12665417	14.18164866	14.26023914	14.3548682	14.56807891	15.16960138	16.00726198	17.67783038	20.04858238	23.00709961
2021	43	Walloon Brabant	579.7784471	3.927373054	1.98872353	2	32	67.31861059	14.8547332	67.06161312	66.84855313	66.61855635	66.40304175	66.24619229	66.06749682	65.875301	65.68187787	65.38732489	64.82669239	64.25943245	63.35294565	60.56156525	56.43512348	51.47436039	46.9276897	41.94827159	38.04937199	35.45926946	30.64013726	25.80529557	21.02052789	17.12653751	13.45788015	14.91166039	14.9591869	15.01083264	15.05955109	15.09520722	15.13603585	15.18019629	15.22489966	15.29348389	15.4257446	15.56191771	15.7845857	16.51212276	17.71946154	19.42714766	21.30938059
2021	43	West Flanders	519.3997899	14.12767429	1.975713697	2.5	32	76.64022298	13.04797874	76.59368476	76.56667597	76.49961107	76.36207401	76.21905208	76.03040608	75.8715944	75.65145199	75.39574109	74.97132913	73.83454998	70.39462749	66.53910208	60.78556517	54.23190328	47.15983884	39.86846304	37.72487933	35.01951281	31.64117037	26.17799872	22.25698738	18.04220352	15.10805178	13.05590667	13.06051213	13.07196188	13.09550602	13.1200792	13.15263263	13.18016325	13.21851694	13.26334864	13.33843233	13.54379488	14.20562954	15.02875706	16.4512742	18.43933072	21.20448298
2021	43	East Flanders	381.5909306	7.050781951	1.380321137	1.6	32	74.88426598	13.35394007	74.84437684	74.80507526	74.74090008	74.63455079	74.28612465	74.01545296	73.69679679	73.38532197	72.9873445	72.49117836	71.47188337	68.42457459	63.1971379	56.83034709	50.29577377	43.29689341	36.46063803	34.49901909	31.94683188	28.50866169	22.97653983	19.2940731	15.7561474	13.01776732	13.3610572	13.36807692	13.37955522	13.3986202	13.4614641	13.51069216	13.56911078	13.62670318	13.70100538	13.79478197	13.991516	14.61463233	15.8235014	17.59623249	19.88238623	23.09634528
2021	43	Hainaut	344.0700117	9.584329844	1.126641688	2.5	32	64.06544983	15.60903736	63.77665688	63.48749245	63.25784002	63.09661525	62.92996678	62.75759744	62.55840683	62.31961585	61.91001577	61.23510064	60.55825378	59.4287145	56.0032453	51.32936141	45.59808076	39.86806316	35.83358037	32.12645074	28.64295548	24.61330201	20.48438757	16.85252094	14.13874395	11.65907721	15.67971808	15.75113399	15.80831719	15.84871068	15.89068056	15.93432574	15.98506181	16.046312	16.15247529	16.33050309	16.51302568	16.82688257	17.85610806	19.48202691	21.9307476	25.08273342
2021	43	Liege	628.0955073	16.77085334	1.198214355	2.8	32	62.88979836	15.90083012	62.55934042	62.26936695	61.95495854	61.72413389	61.54290047	61.32424822	61.0899071	60.85060686	60.53836243	59.97230104	59.36936181	58.39719332	56.06541354	51.59706312	46.77959041	43.11182282	37.79438032	34.30414934	30.98911067	26.84301309	20.93507426	17.72625098	14.82922132	12.07041594	15.98482326	16.05926074	16.14075812	16.20111838	16.24882793	16.3067633	16.3693161	16.43368984	16.51845144	16.67436438	16.84370472	17.12411065	17.83630828	19.38094805	21.37684386	23.19549336
2021	43	Limburg	497.1620757	8.632469216	1.164133908	2.5	32	74.94607546	13.34292682	74.91461239	74.88099119	74.74605207	74.65904586	74.44312055	74.19618649	73.86122397	73.57283135	73.21628765	72.6601749	71.83384314	68.22342648	63.80212563	56.8629834	49.89623999	43.40042049	36.51261874	34.06042956	31.08347711	27.96897309	22.09264684	18.03493197	14.67462974	12.12225848	13.34853066	13.35452408	13.37863302	13.39422422	13.43307471	13.47778164	13.53890372	13.59197385	13.65816312	13.7626974	13.92101489	14.65772172	15.673459	17.58613319	20.04159031	23.04125141
2021	43	Luxembourg	501.8668477	11.08332583	1.432519863	1.2	32	64.76957073	15.43934889	64.46720375	64.12535242	63.85138645	63.68548292	63.54036062	63.41601956	63.26050665	63.06897292	62.83864756	62.26439274	61.70988009	60.99396651	59.75124861	57.41093509	53.98307022	51.47858494	46.8994396	43.15743172	41.10389925	35.21761418	27.5389475	21.8047118	16.36418423	11.86054405	15.51176322	15.59445621	15.66136705	15.70216561	15.7380284	15.76888627	15.80765082	15.85565697	15.91377343	16.06054369	16.20486053	16.39506425	16.73605194	17.41828449	18.52432616	19.42555339
2021	43	Namur	525.2749596	7.64475238	1.189362528	3.7	32	67.01872763	14.92120241	66.75739781	66.51075395	66.19490497	66.02189216	65.86859475	65.68250539	65.54510102	65.37027761	64.99508121	64.51909478	64.14108189	63.11748979	60.49775385	57.39800794	53.54404685	48.50333854	42.46136885	37.45687253	33.79342672	28.76418554	24.19704953	20.45936915	16.71887228	13.58210967	14.97961324	15.03516259	15.10690287	15.14649107	15.18174183	15.2247542	15.25667036	15.29747213	15.38577968	15.49928751	15.59063194	15.84346911	16.5295393	17.42220742	18.67621255	20.6171375
2021	44	Brussels	364.8450372	13.60689197	5.872521455	2.6	31.97	53.53598859	18.67902371	53.11999475	52.60211317	52.02054149	51.4856103	51.0024017	50.51870128	49.97688468	49.50252875	49.02505799	48.46988041	47.66469667	46.70049264	45.36209907	43.39893604	40.33049993	36.48097904	33.17171734	29.46629835	26.43671566	24.32846709	22.0657885	19.20834119	16.20695591	12.09537939	18.82530306	19.01064311	19.22317553	19.42290271	19.60691981	19.7946498	20.00925041	20.20098822	20.39773212	20.63136925	20.97988805	21.41305035	22.04483524	23.04203954	24.79513028	27.41154504
2021	44	Antwerp	540.7555435	10.18382063	3.053120088	2.7	31.97	72.33007949	13.82550672	72.25218126	72.14533112	72.09457197	71.9873486	71.88236461	71.56895886	71.20479397	70.83689678	70.50717559	69.99030671	69.50116341	68.54607032	65.76311473	61.28505954	54.97231707	47.96584848	42.25960318	34.52635104	32.40880948	29.54043777	26.46225801	21.66535859	18.3079502	15.09519473	13.8404126	13.86091081	13.87066977	13.89132979	13.91161804	13.97253804	14.04399822	14.11693687	14.1829536	14.28769278	14.38824835	14.58872836	15.20609241	16.31719064	18.19097417	20.8481666
2021	44	Flemish Brabant	460.8961142	5.593399444	3.822184971	1.9	31.97	72.12662768	13.86450514	72.04298484	71.9476389	71.85461636	71.70514352	71.52821999	71.27514018	71.02085564	70.78817022	70.51366338	70.1250512	69.66277825	68.64323061	65.92131034	62.47164577	56.56802778	49.87883836	43.46484419	36.68891405	34.71194853	32.11833224	29.34787847	23.85653705	19.87007824	15.74843127	13.88060201	13.89899676	13.91699032	13.94600096	13.98049609	14.03013726	14.08037106	14.12665417	14.18164866	14.26023914	14.3548682	14.56807891	15.16960138	16.00726198	17.67783038	20.04858238
2021	44	Walloon Brabant	495.3399264	4.909216317	3.561145517	2.7	31.97	67.48748763	14.81756152	67.31861059	67.06161312	66.84855313	66.61855635	66.40304175	66.24619229	66.06749682	65.875301	65.68187787	65.38732489	64.82669239	64.25943245	63.35294565	60.56156525	56.43512348	51.47436039	46.9276897	41.94827159	38.04937199	35.45926946	30.64013726	25.80529557	21.02052789	17.12653751	14.8547332	14.91166039	14.9591869	15.01083264	15.05955109	15.09520722	15.13603585	15.18019629	15.22489966	15.29348389	15.4257446	15.56191771	15.7845857	16.51212276	17.71946154	19.42714766
2021	44	West Flanders	678.9594054	19.2801202	2.95717154	3.6	31.97	76.68393567	13.04054091	76.64022298	76.59368476	76.56667597	76.49961107	76.36207401	76.21905208	76.03040608	75.8715944	75.65145199	75.39574109	74.97132913	73.83454998	70.39462749	66.53910208	60.78556517	54.23190328	47.15983884	39.86846304	37.72487933	35.01951281	31.64117037	26.17799872	22.25698738	18.04220352	13.04797874	13.05590667	13.06051213	13.07196188	13.09550602	13.1200792	13.15263263	13.18016325	13.21851694	13.26334864	13.33843233	13.54379488	14.20562954	15.02875706	16.4512742	18.43933072
2021	44	East Flanders	472.1412507	8.09534224	2.732635001	1.7	31.97	74.94883287	13.34243592	74.88426598	74.84437684	74.80507526	74.74090008	74.63455079	74.28612465	74.01545296	73.69679679	73.38532197	72.9873445	72.49117836	71.47188337	68.42457459	63.1971379	56.83034709	50.29577377	43.29689341	36.46063803	34.49901909	31.94683188	28.50866169	22.97653983	19.2940731	15.7561474	13.35394007	13.3610572	13.36807692	13.37955522	13.3986202	13.4614641	13.51069216	13.56911078	13.62670318	13.70100538	13.79478197	13.991516	14.61463233	15.8235014	17.59623249	19.88238623
2021	44	Hainaut	355.8089583	10.10440976	1.625398325	2	31.97	64.29681109	15.55287087	64.06544983	63.77665688	63.48749245	63.25784002	63.09661525	62.92996678	62.75759744	62.55840683	62.31961585	61.91001577	61.23510064	60.55825378	59.4287145	56.0032453	51.32936141	45.59808076	39.86806316	35.83358037	32.12645074	28.64295548	24.61330201	20.48438757	16.85252094	14.13874395	15.60903736	15.67971808	15.75113399	15.80831719	15.84871068	15.89068056	15.93432574	15.98506181	16.046312	16.15247529	16.33050309	16.51302568	16.82688257	17.85610806	19.48202691	21.9307476
2021	44	Liege	558.8481129	15.32819929	1.728029055	3.4	31.97	63.11584422	15.84388219	62.88979836	62.55934042	62.26936695	61.95495854	61.72413389	61.54290047	61.32424822	61.0899071	60.85060686	60.53836243	59.97230104	59.36936181	58.39719332	56.06541354	51.59706312	46.77959041	43.11182282	37.79438032	34.30414934	30.98911067	26.84301309	20.93507426	17.72625098	14.82922132	15.90083012	15.98482326	16.05926074	16.14075812	16.20111838	16.24882793	16.3067633	16.3693161	16.43368984	16.51845144	16.67436438	16.84370472	17.12411065	17.83630828	19.38094805	21.37684386
2021	44	Limburg	558.8387966	9.995490671	2.18708151	2.4	31.97	74.96811098	13.3390049	74.94607546	74.91461239	74.88099119	74.74605207	74.65904586	74.44312055	74.19618649	73.86122397	73.57283135	73.21628765	72.6601749	71.83384314	68.22342648	63.80212563	56.8629834	49.89623999	43.40042049	36.51261874	34.06042956	31.08347711	27.96897309	22.09264684	18.03493197	14.67462974	13.34292682	13.34853066	13.35452408	13.37863302	13.39422422	13.43307471	13.47778164	13.53890372	13.59197385	13.65816312	13.7626974	13.92101489	14.65772172	15.673459	17.58613319	20.04159031
2021	44	Luxembourg	541.351196	9.005202236	1.594959858	1.1	31.97	64.93824509	15.39924583	64.76957073	64.46720375	64.12535242	63.85138645	63.68548292	63.54036062	63.41601956	63.26050665	63.06897292	62.83864756	62.26439274	61.70988009	60.99396651	59.75124861	57.41093509	53.98307022	51.47858494	46.8994396	43.15743172	41.10389925	35.21761418	27.5389475	21.8047118	16.36418423	15.43934889	15.51176322	15.59445621	15.66136705	15.70216561	15.7380284	15.76888627	15.80765082	15.85565697	15.91377343	16.06054369	16.20486053	16.39506425	16.73605194	17.41828449	18.52432616
2021	44	Namur	503.3465909	7.041219298	1.920844624	3.1	31.97	67.20823702	14.87912858	67.01872763	66.75739781	66.51075395	66.19490497	66.02189216	65.86859475	65.68250539	65.54510102	65.37027761	64.99508121	64.51909478	64.14108189	63.11748979	60.49775385	57.39800794	53.54404685	48.50333854	42.46136885	37.45687253	33.79342672	28.76418554	24.19704953	20.45936915	16.71887228	14.92120241	14.97961324	15.03516259	15.10690287	15.14649107	15.18174183	15.2247542	15.25667036	15.29747213	15.38577968	15.49928751	15.59063194	15.84346911	16.5295393	17.42220742	18.67621255
2021	45	Brussels	444.7650352	13.44295352	6.015311852	3	31.93	53.95886784	18.53263495	53.53598859	53.11999475	52.60211317	52.02054149	51.4856103	51.0024017	50.51870128	49.97688468	49.50252875	49.02505799	48.46988041	47.66469667	46.70049264	45.36209907	43.39893604	40.33049993	36.48097904	33.17171734	29.46629835	26.43671566	24.32846709	22.0657885	19.20834119	16.20695591	18.67902371	18.82530306	19.01064311	19.22317553	19.42290271	19.60691981	19.7946498	20.00925041	20.20098822	20.39773212	20.63136925	20.97988805	21.41305035	22.04483524	23.04203954	24.79513028
2021	45	Antwerp	685.5684065	12.63646853	2.16008966	2.5	31.93	72.38920963	13.81421354	72.33007949	72.25218126	72.14533112	72.09457197	71.9873486	71.88236461	71.56895886	71.20479397	70.83689678	70.50717559	69.99030671	69.50116341	68.54607032	65.76311473	61.28505954	54.97231707	47.96584848	42.25960318	34.52635104	32.40880948	29.54043777	26.46225801	21.66535859	18.3079502	13.82550672	13.8404126	13.86091081	13.87066977	13.89132979	13.91161804	13.97253804	14.04399822	14.11693687	14.1829536	14.28769278	14.38824835	14.58872836	15.20609241	16.31719064	18.19097417
2021	45	Flemish Brabant	592.3840273	8.777334513	2.69593248	3.3	31.93	72.22309231	13.84598704	72.12662768	72.04298484	71.9476389	71.85461636	71.70514352	71.52821999	71.27514018	71.02085564	70.78817022	70.51366338	70.1250512	69.66277825	68.64323061	65.92131034	62.47164577	56.56802778	49.87883836	43.46484419	36.68891405	34.71194853	32.11833224	29.34787847	23.85653705	19.87007824	13.86450514	13.88060201	13.89899676	13.91699032	13.94600096	13.98049609	14.03013726	14.08037106	14.12665417	14.18164866	14.26023914	14.3548682	14.56807891	15.16960138	16.00726198	17.67783038
2021	45	Walloon Brabant	554.9869047	5.891059581	2.544937739	2.3	31.93	67.64065518	14.78400819	67.48748763	67.31861059	67.06161312	66.84855313	66.61855635	66.40304175	66.24619229	66.06749682	65.875301	65.68187787	65.38732489	64.82669239	64.25943245	63.35294565	60.56156525	56.43512348	51.47436039	46.9276897	41.94827159	38.04937199	35.45926946	30.64013726	25.80529557	21.02052789	14.81756152	14.8547332	14.91166039	14.9591869	15.01083264	15.05955109	15.09520722	15.13603585	15.18019629	15.22489966	15.29348389	15.4257446	15.56191771	15.7845857	16.51212276	17.71946154
2021	45	West Flanders	930.0995918	23.18600662	2.313780632	4	31.93	76.73005837	13.03270219	76.68393567	76.64022298	76.59368476	76.56667597	76.49961107	76.36207401	76.21905208	76.03040608	75.8715944	75.65145199	75.39574109	74.97132913	73.83454998	70.39462749	66.53910208	60.78556517	54.23190328	47.15983884	39.86846304	37.72487933	35.01951281	31.64117037	26.17799872	22.25698738	13.04054091	13.04797874	13.05590667	13.06051213	13.07196188	13.09550602	13.1200792	13.15263263	13.18016325	13.21851694	13.26334864	13.33843233	13.54379488	14.20562954	15.02875706	16.4512742
2021	45	East Flanders	701.4875191	11.35959314	1.944057268	2.5	31.93	75.0231925	13.3292115	74.94883287	74.88426598	74.84437684	74.80507526	74.74090008	74.63455079	74.28612465	74.01545296	73.69679679	73.38532197	72.9873445	72.49117836	71.47188337	68.42457459	63.1971379	56.83034709	50.29577377	43.29689341	36.46063803	34.49901909	31.94683188	28.50866169	22.97653983	19.2940731	13.34243592	13.35394007	13.3610572	13.36807692	13.37955522	13.3986202	13.4614641	13.51069216	13.56911078	13.62670318	13.70100538	13.79478197	13.991516	14.61463233	15.8235014	17.59623249
2021	45	Hainaut	435.0839966	14.71083185	1.250643599	3	31.93	64.51234707	15.50090867	64.29681109	64.06544983	63.77665688	63.48749245	63.25784002	63.09661525	62.92996678	62.75759744	62.55840683	62.31961585	61.91001577	61.23510064	60.55825378	59.4287145	56.0032453	51.32936141	45.59808076	39.86806316	35.83358037	32.12645074	28.64295548	24.61330201	20.48438757	16.85252094	15.55287087	15.60903736	15.67971808	15.75113399	15.80831719	15.84871068	15.89068056	15.93432574	15.98506181	16.046312	16.15247529	16.33050309	16.51302568	16.82688257	17.85610806	19.48202691
2021	45	Liege	580.6682554	21.18898137	1.301183788	4.2	31.93	63.32430773	15.79172416	63.11584422	62.88979836	62.55934042	62.26936695	61.95495854	61.72413389	61.54290047	61.32424822	61.0899071	60.85060686	60.53836243	59.97230104	59.36936181	58.39719332	56.06541354	51.59706312	46.77959041	43.11182282	37.79438032	34.30414934	30.98911067	26.84301309	20.93507426	17.72625098	15.84388219	15.90083012	15.98482326	16.05926074	16.14075812	16.20111838	16.24882793	16.3067633	16.3693161	16.43368984	16.51845144	16.67436438	16.84370472	17.12411065	17.83630828	19.38094805
2021	45	Limburg	700.2522726	14.99323601	1.366996934	2.2	31.93	75.01240917	13.33112762	74.96811098	74.94607546	74.91461239	74.88099119	74.74605207	74.65904586	74.44312055	74.19618649	73.86122397	73.57283135	73.21628765	72.6601749	71.83384314	68.22342648	63.80212563	56.8629834	49.89623999	43.40042049	36.51261874	34.06042956	31.08347711	27.96897309	22.09264684	18.03493197	13.3390049	13.34292682	13.34853066	13.35452408	13.37863302	13.39422422	13.43307471	13.47778164	13.53890372	13.59197385	13.65816312	13.7626974	13.92101489	14.65772172	15.673459	17.58613319
2021	45	Luxembourg	595.7287633	13.50780335	1.248952279	3.2	31.93	65.13151059	15.35355147	64.93824509	64.76957073	64.46720375	64.12535242	63.85138645	63.68548292	63.54036062	63.41601956	63.26050665	63.06897292	62.83864756	62.26439274	61.70988009	60.99396651	59.75124861	57.41093509	53.98307022	51.47858494	46.8994396	43.15743172	41.10389925	35.21761418	27.5389475	21.8047118	15.39924583	15.43934889	15.51176322	15.59445621	15.66136705	15.70216561	15.7380284	15.76888627	15.80765082	15.85565697	15.91377343	16.06054369	16.20486053	16.39506425	16.73605194	17.41828449
2021	45	Namur	694.0630451	9.857707017	1.336222245	3.6	31.93	67.37601922	14.84207603	67.20823702	67.01872763	66.75739781	66.51075395	66.19490497	66.02189216	65.86859475	65.68250539	65.54510102	65.37027761	64.99508121	64.51909478	64.14108189	63.11748979	60.49775385	57.39800794	53.54404685	48.50333854	42.46136885	37.45687253	33.79342672	28.76418554	24.19704953	20.45936915	14.87912858	14.92120241	14.97961324	15.03516259	15.10690287	15.14649107	15.18174183	15.2247542	15.25667036	15.29747213	15.38577968	15.49928751	15.59063194	15.84346911	16.5295393	17.42220742
2021	46	Brussels	582.0634934	17.3774765	5.601941031	3.8	36.86	54.41781355	18.37633552	53.95886784	53.53598859	53.11999475	52.60211317	52.02054149	51.4856103	51.0024017	50.51870128	49.97688468	49.50252875	49.02505799	48.46988041	47.66469667	46.70049264	45.36209907	43.39893604	40.33049993	36.48097904	33.17171734	29.46629835	26.43671566	24.32846709	22.0657885	19.20834119	18.53263495	18.67902371	18.82530306	19.01064311	19.22317553	19.42290271	19.60691981	19.7946498	20.00925041	20.20098822	20.39773212	20.63136925	20.97988805	21.41305035	22.04483524	23.04203954
2021	46	Antwerp	1090.148673	14.76920583	1.73215592	3	36.86	72.4556444	13.80154725	72.38920963	72.33007949	72.25218126	72.14533112	72.09457197	71.9873486	71.88236461	71.56895886	71.20479397	70.83689678	70.50717559	69.99030671	69.50116341	68.54607032	65.76311473	61.28505954	54.97231707	47.96584848	42.25960318	34.52635104	32.40880948	29.54043777	26.46225801	21.66535859	13.81421354	13.82550672	13.8404126	13.86091081	13.87066977	13.89132979	13.91161804	13.97253804	14.04399822	14.11693687	14.1829536	14.28769278	14.38824835	14.58872836	15.20609241	16.31719064
2021	46	Flemish Brabant	916.2848813	6.884183932	2.265240723	3	36.86	72.33642318	13.82429426	72.22309231	72.12662768	72.04298484	71.9476389	71.85461636	71.70514352	71.52821999	71.27514018	71.02085564	70.78817022	70.51366338	70.1250512	69.66277825	68.64323061	65.92131034	62.47164577	56.56802778	49.87883836	43.46484419	36.68891405	34.71194853	32.11833224	29.34787847	23.85653705	13.84598704	13.86450514	13.88060201	13.89899676	13.91699032	13.94600096	13.98049609	14.03013726	14.08037106	14.12665417	14.18164866	14.26023914	14.3548682	14.56807891	15.16960138	16.00726198
2021	46	Walloon Brabant	774.9197957	7.363824476	2.074634816	3.1	36.86	67.82524172	14.74377348	67.64065518	67.48748763	67.31861059	67.06161312	66.84855313	66.61855635	66.40304175	66.24619229	66.06749682	65.875301	65.68187787	65.38732489	64.82669239	64.25943245	63.35294565	60.56156525	56.43512348	51.47436039	46.9276897	41.94827159	38.04937199	35.45926946	30.64013726	25.80529557	14.78400819	14.81756152	14.8547332	14.91166039	14.9591869	15.01083264	15.05955109	15.09520722	15.13603585	15.18019629	15.22489966	15.29348389	15.4257446	15.56191771	15.7845857	16.51212276
2021	46	West Flanders	1422.324385	26.42706131	1.8207248	3.9	36.86	76.80427021	13.02010939	76.73005837	76.68393567	76.64022298	76.59368476	76.56667597	76.49961107	76.36207401	76.21905208	76.03040608	75.8715944	75.65145199	75.39574109	74.97132913	73.83454998	70.39462749	66.53910208	60.78556517	54.23190328	47.15983884	39.86846304	37.72487933	35.01951281	31.64117037	26.17799872	13.03270219	13.04054091	13.04797874	13.05590667	13.06051213	13.07196188	13.09550602	13.1200792	13.15263263	13.18016325	13.21851694	13.26334864	13.33843233	13.54379488	14.20562954	15.02875706
2021	46	East Flanders	1261.698259	18.14923502	1.478705659	3.3	36.86	75.08547441	13.31815518	75.0231925	74.94883287	74.88426598	74.84437684	74.80507526	74.74090008	74.63455079	74.28612465	74.01545296	73.69679679	73.38532197	72.9873445	72.49117836	71.47188337	68.42457459	63.1971379	56.83034709	50.29577377	43.29689341	36.46063803	34.49901909	31.94683188	28.50866169	22.97653983	13.3292115	13.34243592	13.35394007	13.3610572	13.36807692	13.37955522	13.3986202	13.4614641	13.51069216	13.56911078	13.62670318	13.70100538	13.79478197	13.991516	14.61463233	15.8235014
2021	46	Hainaut	659.0155482	17.08834003	1.087932883	2.4	36.86	64.7498007	15.44406298	64.51234707	64.29681109	64.06544983	63.77665688	63.48749245	63.25784002	63.09661525	62.92996678	62.75759744	62.55840683	62.31961585	61.91001577	61.23510064	60.55825378	59.4287145	56.0032453	51.32936141	45.59808076	39.86806316	35.83358037	32.12645074	28.64295548	24.61330201	20.48438757	15.50090867	15.55287087	15.60903736	15.67971808	15.75113399	15.80831719	15.84871068	15.89068056	15.93432574	15.98506181	16.046312	16.15247529	16.33050309	16.51302568	16.82688257	17.85610806
2021	46	Liege	753.3359121	22.81196718	1.162328335	3.6	36.86	63.60778925	15.72134501	63.32430773	63.11584422	62.88979836	62.55934042	62.26936695	61.95495854	61.72413389	61.54290047	61.32424822	61.0899071	60.85060686	60.53836243	59.97230104	59.36936181	58.39719332	56.06541354	51.59706312	46.77959041	43.11182282	37.79438032	34.30414934	30.98911067	26.84301309	20.93507426	15.79172416	15.84388219	15.90083012	15.98482326	16.05926074	16.14075812	16.20111838	16.24882793	16.3067633	16.3693161	16.43368984	16.51845144	16.67436438	16.84370472	17.12411065	17.83630828
2021	46	Limburg	1167.768632	21.12683255	1.079853748	3	36.86	75.11168257	13.31350818	75.01240917	74.96811098	74.94607546	74.91461239	74.88099119	74.74605207	74.65904586	74.44312055	74.19618649	73.86122397	73.57283135	73.21628765	72.6601749	71.83384314	68.22342648	63.80212563	56.8629834	49.89623999	43.40042049	36.51261874	34.06042956	31.08347711	27.96897309	22.09264684	13.33112762	13.3390049	13.34292682	13.34853066	13.35452408	13.37863302	13.39422422	13.43307471	13.47778164	13.53890372	13.59197385	13.65816312	13.7626974	13.92101489	14.65772172	15.673459
2021	46	Luxembourg	853.4160888	18.01040447	1.118030493	2.7	36.86	65.3486745	15.3025292	65.13151059	64.93824509	64.76957073	64.46720375	64.12535242	63.85138645	63.68548292	63.54036062	63.41601956	63.26050665	63.06897292	62.83864756	62.26439274	61.70988009	60.99396651	59.75124861	57.41093509	53.98307022	51.47858494	46.8994396	43.15743172	41.10389925	35.21761418	27.5389475	15.35355147	15.39924583	15.43934889	15.51176322	15.59445621	15.66136705	15.70216561	15.7380284	15.76888627	15.80765082	15.85565697	15.91377343	16.06054369	16.20486053	16.39506425	16.73605194
2021	46	Namur	892.2230739	12.27183935	1.098229033	5.2	36.86	67.59671115	14.79361914	67.37601922	67.20823702	67.01872763	66.75739781	66.51075395	66.19490497	66.02189216	65.86859475	65.68250539	65.54510102	65.37027761	64.99508121	64.51909478	64.14108189	63.11748979	60.49775385	57.39800794	53.54404685	48.50333854	42.46136885	37.45687253	33.79342672	28.76418554	24.19704953	14.84207603	14.87912858	14.92120241	14.97961324	15.03516259	15.10690287	15.14649107	15.18174183	15.2247542	15.25667036	15.29747213	15.38577968	15.49928751	15.59063194	15.84346911	16.5295393
2021	47	Brussels	700.3450905	17.86929187	5.651860292	3.3	36.83	54.78741281	18.25236763	54.41781355	53.95886784	53.53598859	53.11999475	52.60211317	52.02054149	51.4856103	51.0024017	50.51870128	49.97688468	49.50252875	49.02505799	48.46988041	47.66469667	46.70049264	45.36209907	43.39893604	40.33049993	36.48097904	33.17171734	29.46629835	26.43671566	24.32846709	22.0657885	18.37633552	18.53263495	18.67902371	18.82530306	19.01064311	19.22317553	19.42290271	19.60691981	19.7946498	20.00925041	20.20098822	20.39773212	20.63136925	20.97988805	21.41305035	22.04483524
2021	47	Antwerp	1187.401494	17.38180903	1.512217386	2.5	36.83	72.52639796	13.78808307	72.4556444	72.38920963	72.33007949	72.25218126	72.14533112	72.09457197	71.9873486	71.88236461	71.56895886	71.20479397	70.83689678	70.50717559	69.99030671	69.50116341	68.54607032	65.76311473	61.28505954	54.97231707	47.96584848	42.25960318	34.52635104	32.40880948	29.54043777	26.46225801	13.80154725	13.81421354	13.82550672	13.8404126	13.86091081	13.87066977	13.89132979	13.91161804	13.97253804	14.04399822	14.11693687	14.1829536	14.28769278	14.38824835	14.58872836	15.20609241
2021	47	Flemish Brabant	1083.226342	10.1541713	2.055445217	3.3	36.83	72.41679603	13.80895117	72.33642318	72.22309231	72.12662768	72.04298484	71.9476389	71.85461636	71.70514352	71.52821999	71.27514018	71.02085564	70.78817022	70.51366338	70.1250512	69.66277825	68.64323061	65.92131034	62.47164577	56.56802778	49.87883836	43.46484419	36.68891405	34.71194853	32.11833224	29.34787847	13.82429426	13.84598704	13.86450514	13.88060201	13.89899676	13.91699032	13.94600096	13.98049609	14.03013726	14.08037106	14.12665417	14.18164866	14.26023914	14.3548682	14.56807891	15.16960138
2021	47	Walloon Brabant	904.2776456	7.854746108	1.858138376	2	36.83	67.9838094	14.70938461	67.82524172	67.64065518	67.48748763	67.31861059	67.06161312	66.84855313	66.61855635	66.40304175	66.24619229	66.06749682	65.875301	65.68187787	65.38732489	64.82669239	64.25943245	63.35294565	60.56156525	56.43512348	51.47436039	46.9276897	41.94827159	38.04937199	35.45926946	30.64013726	14.74377348	14.78400819	14.81756152	14.8547332	14.91166039	14.9591869	15.01083264	15.05955109	15.09520722	15.13603585	15.18019629	15.22489966	15.29348389	15.4257446	15.56191771	15.7845857
2021	47	West Flanders	1510.082173	29.83432393	1.83476937	3.3	36.83	76.87698618	13.007794	76.80427021	76.73005837	76.68393567	76.64022298	76.59368476	76.56667597	76.49961107	76.36207401	76.21905208	76.03040608	75.8715944	75.65145199	75.39574109	74.97132913	73.83454998	70.39462749	66.53910208	60.78556517	54.23190328	47.15983884	39.86846304	37.72487933	35.01951281	31.64117037	13.02010939	13.03270219	13.04054091	13.04797874	13.05590667	13.06051213	13.07196188	13.09550602	13.1200792	13.15263263	13.18016325	13.21851694	13.26334864	13.33843233	13.54379488	14.20562954
2021	47	East Flanders	1402.322188	23.43732149	1.194128265	3.5	36.83	75.16949623	13.30326862	75.08547441	75.0231925	74.94883287	74.88426598	74.84437684	74.80507526	74.74090008	74.63455079	74.28612465	74.01545296	73.69679679	73.38532197	72.9873445	72.49117836	71.47188337	68.42457459	63.1971379	56.83034709	50.29577377	43.29689341	36.46063803	34.49901909	31.94683188	28.50866169	13.31815518	13.3292115	13.34243592	13.35394007	13.3610572	13.36807692	13.37955522	13.3986202	13.4614641	13.51069216	13.56911078	13.62670318	13.70100538	13.79478197	13.991516	14.61463233
2021	47	Hainaut	755.9733036	16.49396299	1.066015229	3.8	36.83	64.99186075	15.38654208	64.7498007	64.51234707	64.29681109	64.06544983	63.77665688	63.48749245	63.25784002	63.09661525	62.92996678	62.75759744	62.55840683	62.31961585	61.91001577	61.23510064	60.55825378	59.4287145	56.0032453	51.32936141	45.59808076	39.86806316	35.83358037	32.12645074	28.64295548	24.61330201	15.44406298	15.50090867	15.55287087	15.60903736	15.67971808	15.75113399	15.80831719	15.84871068	15.89068056	15.93432574	15.98506181	16.046312	16.15247529	16.33050309	16.51302568	16.82688257
2021	47	Liege	807.435439	22.90213305	1.053227623	3.1	36.83	63.84699932	15.66244319	63.60778925	63.32430773	63.11584422	62.88979836	62.55934042	62.26936695	61.95495854	61.72413389	61.54290047	61.32424822	61.0899071	60.85060686	60.53836243	59.97230104	59.36936181	58.39719332	56.06541354	51.59706312	46.77959041	43.11182282	37.79438032	34.30414934	30.98911067	26.84301309	15.72134501	15.79172416	15.84388219	15.90083012	15.98482326	16.05926074	16.14075812	16.20111838	16.24882793	16.3067633	16.3693161	16.43368984	16.51845144	16.67436438	16.84370472	17.12411065
2021	47	Limburg	1299.868128	24.08004571	0.968199574	3.3	36.83	75.16688494	13.30373077	75.11168257	75.01240917	74.96811098	74.94607546	74.91461239	74.88099119	74.74605207	74.65904586	74.44312055	74.19618649	73.86122397	73.57283135	73.21628765	72.6601749	71.83384314	68.22342648	63.80212563	56.8629834	49.89623999	43.40042049	36.51261874	34.06042956	31.08347711	27.96897309	13.31350818	13.33112762	13.3390049	13.34292682	13.34853066	13.35452408	13.37863302	13.39422422	13.43307471	13.47778164	13.53890372	13.59197385	13.65816312	13.7626974	13.92101489	14.65772172
2021	47	Luxembourg	999.5774482	14.54686515	1.108678937	3.7	36.83	65.54955978	15.25563258	65.3486745	65.13151059	64.93824509	64.76957073	64.46720375	64.12535242	63.85138645	63.68548292	63.54036062	63.41601956	63.26050665	63.06897292	62.83864756	62.26439274	61.70988009	60.99396651	59.75124861	57.41093509	53.98307022	51.47858494	46.8994396	43.15743172	41.10389925	35.21761418	15.3025292	15.35355147	15.39924583	15.43934889	15.51176322	15.59445621	15.66136705	15.70216561	15.7380284	15.76888627	15.80765082	15.85565697	15.91377343	16.06054369	16.20486053	16.39506425
2021	47	Namur	943.3222082	13.8812609	0.98416128	3.2	36.83	67.8415444	14.74023047	67.59671115	67.37601922	67.20823702	67.01872763	66.75739781	66.51075395	66.19490497	66.02189216	65.86859475	65.68250539	65.54510102	65.37027761	64.99508121	64.51909478	64.14108189	63.11748979	60.49775385	57.39800794	53.54404685	48.50333854	42.46136885	37.45687253	33.79342672	28.76418554	14.79361914	14.84207603	14.87912858	14.92120241	14.97961324	15.03516259	15.10690287	15.14649107	15.18174183	15.2247542	15.25667036	15.29747213	15.38577968	15.49928751	15.59063194	15.84346911
2021	48	Brussels	781.5765961	18.36110724	5.267014763	4.5	36.8	55.04914055	18.16558787	54.78741281	54.41781355	53.95886784	53.53598859	53.11999475	52.60211317	52.02054149	51.4856103	51.0024017	50.51870128	49.97688468	49.50252875	49.02505799	48.46988041	47.66469667	46.70049264	45.36209907	43.39893604	40.33049993	36.48097904	33.17171734	29.46629835	26.43671566	24.32846709	18.25236763	18.37633552	18.53263495	18.67902371	18.82530306	19.01064311	19.22317553	19.42290271	19.60691981	19.7946498	20.00925041	20.20098822	20.39773212	20.63136925	20.97988805	21.41305035
2021	48	Antwerp	1029.259023	18.23490395	1.244772128	3.6	36.8	72.60829507	13.77253107	72.52639796	72.4556444	72.38920963	72.33007949	72.25218126	72.14533112	72.09457197	71.9873486	71.88236461	71.56895886	71.20479397	70.83689678	70.50717559	69.99030671	69.50116341	68.54607032	65.76311473	61.28505954	54.97231707	47.96584848	42.25960318	34.52635104	32.40880948	29.54043777	13.78808307	13.80154725	13.81421354	13.82550672	13.8404126	13.86091081	13.87066977	13.89132979	13.91161804	13.97253804	14.04399822	14.11693687	14.1829536	14.28769278	14.38824835	14.58872836
2021	48	Flemish Brabant	1059.389855	11.96126958	1.744107999	4.1	36.8	72.50405306	13.7923324	72.41679603	72.33642318	72.22309231	72.12662768	72.04298484	71.9476389	71.85461636	71.70514352	71.52821999	71.27514018	71.02085564	70.78817022	70.51366338	70.1250512	69.66277825	68.64323061	65.92131034	62.47164577	56.56802778	49.87883836	43.46484419	36.68891405	34.71194853	32.11833224	13.80895117	13.82429426	13.84598704	13.86450514	13.88060201	13.89899676	13.91699032	13.94600096	13.98049609	14.03013726	14.08037106	14.12665417	14.18164866	14.26023914	14.3548682	14.56807891
2021	48	Walloon Brabant	1072.909226	6.136520397	1.538548394	3.1	36.8	68.13624057	14.67647748	67.9838094	67.82524172	67.64065518	67.48748763	67.31861059	67.06161312	66.84855313	66.61855635	66.40304175	66.24619229	66.06749682	65.875301	65.68187787	65.38732489	64.82669239	64.25943245	63.35294565	60.56156525	56.43512348	51.47436039	46.9276897	41.94827159	38.04937199	35.45926946	14.70938461	14.74377348	14.78400819	14.81756152	14.8547332	14.91166039	14.9591869	15.01083264	15.05955109	15.09520722	15.13603585	15.18019629	15.22489966	15.29348389	15.4257446	15.56191771
2021	48	West Flanders	1240.243594	27.09189304	1.597673754	4	36.8	76.93864933	12.9973688	76.87698618	76.80427021	76.73005837	76.68393567	76.64022298	76.59368476	76.56667597	76.49961107	76.36207401	76.21905208	76.03040608	75.8715944	75.65145199	75.39574109	74.97132913	73.83454998	70.39462749	66.53910208	60.78556517	54.23190328	47.15983884	39.86846304	37.72487933	35.01951281	13.007794	13.02010939	13.03270219	13.04054091	13.04797874	13.05590667	13.06051213	13.07196188	13.09550602	13.1200792	13.15263263	13.18016325	13.21851694	13.26334864	13.33843233	13.54379488
2021	48	East Flanders	1216.064032	22.26219116	1.041100183	3.5	36.8	75.24888281	13.28923384	75.16949623	75.08547441	75.0231925	74.94883287	74.88426598	74.84437684	74.80507526	74.74090008	74.63455079	74.28612465	74.01545296	73.69679679	73.38532197	72.9873445	72.49117836	71.47188337	68.42457459	63.1971379	56.83034709	50.29577377	43.29689341	36.46063803	34.49901909	31.94683188	13.30326862	13.31815518	13.3292115	13.34243592	13.35394007	13.3610572	13.36807692	13.37955522	13.3986202	13.4614641	13.51069216	13.56911078	13.62670318	13.70100538	13.79478197	13.991516
2021	48	Hainaut	831.7563767	17.68271708	0.876408952	2.3	36.8	65.18711361	15.34045526	64.99186075	64.7498007	64.51234707	64.29681109	64.06544983	63.77665688	63.48749245	63.25784002	63.09661525	62.92996678	62.75759744	62.55840683	62.31961585	61.91001577	61.23510064	60.55825378	59.4287145	56.0032453	51.32936141	45.59808076	39.86806316	35.83358037	32.12645074	28.64295548	15.38654208	15.44406298	15.50090867	15.55287087	15.60903736	15.67971808	15.75113399	15.80831719	15.84871068	15.89068056	15.93432574	15.98506181	16.046312	16.15247529	16.33050309	16.51302568
2021	48	Liege	762.3524999	22.09064015	0.88966672	3.4	36.8	64.06835656	15.60832919	63.84699932	63.60778925	63.32430773	63.11584422	62.88979836	62.55934042	62.26936695	61.95495854	61.72413389	61.54290047	61.32424822	61.0899071	60.85060686	60.53836243	59.97230104	59.36936181	58.39719332	56.06541354	51.59706312	46.77959041	43.11182282	37.79438032	34.30414934	30.98911067	15.66244319	15.72134501	15.79172416	15.84388219	15.90083012	15.98482326	16.05926074	16.14075812	16.20111838	16.24882793	16.3067633	16.3693161	16.43368984	16.51845144	16.67436438	16.84370472
2021	48	Limburg	1151.071619	20.44532183	0.815995511	3.9	36.8	75.22935676	13.29268311	75.16688494	75.11168257	75.01240917	74.96811098	74.94607546	74.91461239	74.88099119	74.74605207	74.65904586	74.44312055	74.19618649	73.86122397	73.57283135	73.21628765	72.6601749	71.83384314	68.22342648	63.80212563	56.8629834	49.89623999	43.40042049	36.51261874	34.06042956	31.08347711	13.30373077	13.31350818	13.33112762	13.3390049	13.34292682	13.34853066	13.35452408	13.37863302	13.39422422	13.43307471	13.47778164	13.53890372	13.59197385	13.65816312	13.7626974	13.92101489
2021	48	Luxembourg	1047.027937	18.70311234	0.821897881	4.8	36.8	65.78646587	15.20069496	65.54955978	65.3486745	65.13151059	64.93824509	64.76957073	64.46720375	64.12535242	63.85138645	63.68548292	63.54036062	63.41601956	63.26050665	63.06897292	62.83864756	62.26439274	61.70988009	60.99396651	59.75124861	57.41093509	53.98307022	51.47858494	46.8994396	43.15743172	41.10389925	15.25563258	15.3025292	15.35355147	15.39924583	15.43934889	15.51176322	15.59445621	15.66136705	15.70216561	15.7380284	15.76888627	15.80765082	15.85565697	15.91377343	16.06054369	16.20486053
2021	48	Namur	910.1278887	14.28361629	0.794048359	4.8	36.8	67.99423827	14.70712851	67.8415444	67.59671115	67.37601922	67.20823702	67.01872763	66.75739781	66.51075395	66.19490497	66.02189216	65.86859475	65.68250539	65.54510102	65.37027761	64.99508121	64.51909478	64.14108189	63.11748979	60.49775385	57.39800794	53.54404685	48.50333854	42.46136885	37.45687253	33.79342672	14.74023047	14.79361914	14.84207603	14.87912858	14.92120241	14.97961324	15.03516259	15.10690287	15.14649107	15.18174183	15.2247542	15.25667036	15.29747213	15.38577968	15.49928751	15.59063194
2021	49	Brussels	680.5905063	17.45944572	4.097887653	4.9	36.76	55.28185119	18.08911928	55.04914055	54.78741281	54.41781355	53.95886784	53.53598859	53.11999475	52.60211317	52.02054149	51.4856103	51.0024017	50.51870128	49.97688468	49.50252875	49.02505799	48.46988041	47.66469667	46.70049264	45.36209907	43.39893604	40.33049993	36.48097904	33.17171734	29.46629835	26.43671566	18.16558787	18.25236763	18.37633552	18.53263495	18.67902371	18.82530306	19.01064311	19.22317553	19.42290271	19.60691981	19.7946498	20.00925041	20.20098822	20.39773212	20.63136925	20.97988805
2021	49	Antwerp	705.4561818	15.19575329	1.111262772	2.8	36.76	72.68907249	13.75722603	72.60829507	72.52639796	72.4556444	72.38920963	72.33007949	72.25218126	72.14533112	72.09457197	71.9873486	71.88236461	71.56895886	71.20479397	70.83689678	70.50717559	69.99030671	69.50116341	68.54607032	65.76311473	61.28505954	54.97231707	47.96584848	42.25960318	34.52635104	32.40880948	13.77253107	13.78808307	13.80154725	13.81421354	13.82550672	13.8404126	13.86091081	13.87066977	13.89132979	13.91161804	13.97253804	14.04399822	14.11693687	14.1829536	14.28769278	14.38824835
2021	49	Flemish Brabant	754.3344543	7.486550026	1.461081987	3.7	36.76	72.60094795	13.77392483	72.50405306	72.41679603	72.33642318	72.22309231	72.12662768	72.04298484	71.9476389	71.85461636	71.70514352	71.52821999	71.27514018	71.02085564	70.78817022	70.51366338	70.1250512	69.66277825	68.64323061	65.92131034	62.47164577	56.56802778	49.87883836	43.46484419	36.68891405	34.71194853	13.7923324	13.80895117	13.82429426	13.84598704	13.86450514	13.88060201	13.89899676	13.91699032	13.94600096	13.98049609	14.03013726	14.08037106	14.12665417	14.18164866	14.26023914	14.3548682
2021	49	Walloon Brabant	945.7605235	6.627442028	1.314197208	5	36.76	68.29603556	14.64213833	68.13624057	67.9838094	67.82524172	67.64065518	67.48748763	67.31861059	67.06161312	66.84855313	66.61855635	66.40304175	66.24619229	66.06749682	65.875301	65.68187787	65.38732489	64.82669239	64.25943245	63.35294565	60.56156525	56.43512348	51.47436039	46.9276897	41.94827159	38.04937199	14.67647748	14.70938461	14.74377348	14.78400819	14.81756152	14.8547332	14.91166039	14.9591869	15.01083264	15.05955109	15.09520722	15.13603585	15.18019629	15.22489966	15.29348389	15.4257446
2021	49	West Flanders	874.4199343	25.01429388	1.558448682	3.2	36.76	77.00546492	12.98609133	76.93864933	76.87698618	76.80427021	76.73005837	76.68393567	76.64022298	76.59368476	76.56667597	76.49961107	76.36207401	76.21905208	76.03040608	75.8715944	75.65145199	75.39574109	74.97132913	73.83454998	70.39462749	66.53910208	60.78556517	54.23190328	47.15983884	39.86846304	37.72487933	12.9973688	13.007794	13.02010939	13.03270219	13.04054091	13.04797874	13.05590667	13.06051213	13.07196188	13.09550602	13.1200792	13.15263263	13.18016325	13.21851694	13.26334864	13.33843233
2021	49	East Flanders	809.1425139	17.88809495	0.861044103	3.2	36.76	75.34432951	13.27239895	75.24888281	75.16949623	75.08547441	75.0231925	74.94883287	74.88426598	74.84437684	74.80507526	74.74090008	74.63455079	74.28612465	74.01545296	73.69679679	73.38532197	72.9873445	72.49117836	71.47188337	68.42457459	63.1971379	56.83034709	50.29577377	43.29689341	36.46063803	34.49901909	13.28923384	13.30326862	13.31815518	13.3292115	13.34243592	13.35394007	13.3610572	13.36807692	13.37955522	13.3986202	13.4614641	13.51069216	13.56911078	13.62670318	13.70100538	13.79478197
2021	49	Hainaut	743.714277	18.64857977	0.782423082	6.7	36.76	65.37441667	15.2965036	65.18711361	64.99186075	64.7498007	64.51234707	64.29681109	64.06544983	63.77665688	63.48749245	63.25784002	63.09661525	62.92996678	62.75759744	62.55840683	62.31961585	61.91001577	61.23510064	60.55825378	59.4287145	56.0032453	51.32936141	45.59808076	39.86806316	35.83358037	32.12645074	15.34045526	15.38654208	15.44406298	15.50090867	15.55287087	15.60903736	15.67971808	15.75113399	15.80831719	15.84871068	15.89068056	15.93432574	15.98506181	16.046312	16.15247529	16.33050309
2021	49	Liege	650.8173086	18.21350739	0.787238282	5.6	36.76	64.29855004	15.55245024	64.06835656	63.84699932	63.60778925	63.32430773	63.11584422	62.88979836	62.55934042	62.26936695	61.95495854	61.72413389	61.54290047	61.32424822	61.0899071	60.85060686	60.53836243	59.97230104	59.36936181	58.39719332	56.06541354	51.59706312	46.77959041	43.11182282	37.79438032	34.30414934	15.60832919	15.66244319	15.72134501	15.79172416	15.84388219	15.90083012	15.98482326	16.05926074	16.14075812	16.20111838	16.24882793	16.3067633	16.3693161	16.43368984	16.51845144	16.67436438
2021	49	Limburg	853.0242606	14.76606576	0.728989308	4.4	36.76	75.35736719	13.27010268	75.22935676	75.16688494	75.11168257	75.01240917	74.96811098	74.94607546	74.91461239	74.88099119	74.74605207	74.65904586	74.44312055	74.19618649	73.86122397	73.57283135	73.21628765	72.6601749	71.83384314	68.22342648	63.80212563	56.8629834	49.89623999	43.40042049	36.51261874	34.06042956	13.29268311	13.30373077	13.31350818	13.33112762	13.3390049	13.34292682	13.34853066	13.35452408	13.37863302	13.39422422	13.43307471	13.47778164	13.53890372	13.59197385	13.65816312	13.7626974
2021	49	Luxembourg	816.702572	10.04426403	0.812892679	3.8	36.76	66.05073392	15.13987719	65.78646587	65.54955978	65.3486745	65.13151059	64.93824509	64.76957073	64.46720375	64.12535242	63.85138645	63.68548292	63.54036062	63.41601956	63.26050665	63.06897292	62.83864756	62.26439274	61.70988009	60.99396651	59.75124861	57.41093509	53.98307022	51.47858494	46.8994396	43.15743172	15.20069496	15.25563258	15.3025292	15.35355147	15.39924583	15.43934889	15.51176322	15.59445621	15.66136705	15.70216561	15.7380284	15.76888627	15.80765082	15.85565697	15.91377343	16.06054369
2021	49	Namur	802.0954669	24.74485639	0.774534123	4.6	36.76	68.1590028	14.67157615	67.99423827	67.8415444	67.59671115	67.37601922	67.20823702	67.01872763	66.75739781	66.51075395	66.19490497	66.02189216	65.86859475	65.68250539	65.54510102	65.37027761	64.99508121	64.51909478	64.14108189	63.11748979	60.49775385	57.39800794	53.54404685	48.50333854	42.46136885	37.45687253	14.70712851	14.74023047	14.79361914	14.84207603	14.87912858	14.92120241	14.97961324	15.03516259	15.10690287	15.14649107	15.18174183	15.2247542	15.25667036	15.29747213	15.38577968	15.49928751
2021	50	Brussels	536.9804176	18.11519955	3.489430068	7	36.72	55.53029993	18.00818655	55.28185119	55.04914055	54.78741281	54.41781355	53.95886784	53.53598859	53.11999475	52.60211317	52.02054149	51.4856103	51.0024017	50.51870128	49.97688468	49.50252875	49.02505799	48.46988041	47.66469667	46.70049264	45.36209907	43.39893604	40.33049993	36.48097904	33.17171734	29.46629835	18.08911928	18.16558787	18.25236763	18.37633552	18.53263495	18.67902371	18.82530306	19.01064311	19.22317553	19.42290271	19.60691981	19.7946498	20.00925041	20.20098822	20.39773212	20.63136925
2021	50	Antwerp	429.9065221	10.1305022	1.178657271	4.3	36.72	72.78787155	13.73855257	72.68907249	72.60829507	72.52639796	72.4556444	72.38920963	72.33007949	72.25218126	72.14533112	72.09457197	71.9873486	71.88236461	71.56895886	71.20479397	70.83689678	70.50717559	69.99030671	69.50116341	68.54607032	65.76311473	61.28505954	54.97231707	47.96584848	42.25960318	34.52635104	13.75722603	13.77253107	13.78808307	13.80154725	13.81421354	13.82550672	13.8404126	13.86091081	13.87066977	13.89132979	13.91161804	13.97253804	14.04399822	14.11693687	14.1829536	14.28769278
2021	50	Flemish Brabant	461.5845326	6.109713239	1.652032039	5.9	36.72	72.69543338	13.75602226	72.60094795	72.50405306	72.41679603	72.33642318	72.22309231	72.12662768	72.04298484	71.9476389	71.85461636	71.70514352	71.52821999	71.27514018	71.02085564	70.78817022	70.51366338	70.1250512	69.66277825	68.64323061	65.92131034	62.47164577	56.56802778	49.87883836	43.46484419	36.68891405	13.77392483	13.7923324	13.80895117	13.82429426	13.84598704	13.86450514	13.88060201	13.89899676	13.91699032	13.94600096	13.98049609	14.03013726	14.08037106	14.12665417	14.18164866	14.26023914
2021	50	Walloon Brabant	629.6069927	3.681912238	1.615377629	7.6	36.72	68.46736721	14.60549807	68.29603556	68.13624057	67.9838094	67.82524172	67.64065518	67.48748763	67.31861059	67.06161312	66.84855313	66.61855635	66.40304175	66.24619229	66.06749682	65.875301	65.68187787	65.38732489	64.82669239	64.25943245	63.35294565	60.56156525	56.43512348	51.47436039	46.9276897	41.94827159	14.64213833	14.67647748	14.70938461	14.74377348	14.78400819	14.81756152	14.8547332	14.91166039	14.9591869	15.01083264	15.05955109	15.09520722	15.13603585	15.18019629	15.22489966	15.29348389
2021	50	West Flanders	508.6793782	16.45458534	1.319690986	3.8	36.72	77.09762722	12.97056779	77.00546492	76.93864933	76.87698618	76.80427021	76.73005837	76.68393567	76.64022298	76.59368476	76.56667597	76.49961107	76.36207401	76.21905208	76.03040608	75.8715944	75.65145199	75.39574109	74.97132913	73.83454998	70.39462749	66.53910208	60.78556517	54.23190328	47.15983884	39.86846304	12.98609133	12.9973688	13.007794	13.02010939	13.03270219	13.04054091	13.04797874	13.05590667	13.06051213	13.07196188	13.09550602	13.1200792	13.15263263	13.18016325	13.21851694	13.26334864
2021	50	East Flanders	486.5039546	10.77202798	0.952312559	4	36.72	75.44460729	13.25475784	75.34432951	75.24888281	75.16949623	75.08547441	75.0231925	74.94883287	74.88426598	74.84437684	74.80507526	74.74090008	74.63455079	74.28612465	74.01545296	73.69679679	73.38532197	72.9873445	72.49117836	71.47188337	68.42457459	63.1971379	56.83034709	50.29577377	43.29689341	36.46063803	13.27239895	13.28923384	13.30326862	13.31815518	13.3292115	13.34243592	13.35394007	13.3610572	13.36807692	13.37955522	13.3986202	13.4614641	13.51069216	13.56911078	13.62670318	13.70100538
2021	50	Hainaut	544.4493728	13.07629498	0.833242319	3.8	36.72	65.56491452	15.25205985	65.37441667	65.18711361	64.99186075	64.7498007	64.51234707	64.29681109	64.06544983	63.77665688	63.48749245	63.25784002	63.09661525	62.92996678	62.75759744	62.55840683	62.31961585	61.91001577	61.23510064	60.55825378	59.4287145	56.0032453	51.32936141	45.59808076	39.86806316	35.83358037	15.2965036	15.34045526	15.38654208	15.44406298	15.50090867	15.55287087	15.60903736	15.67971808	15.75113399	15.80831719	15.84871068	15.89068056	15.93432574	15.98506181	16.046312	16.15247529
2021	50	Liege	422.607471	14.60687226	0.87019089	6.6	36.72	64.48393109	15.50773942	64.29855004	64.06835656	63.84699932	63.60778925	63.32430773	63.11584422	62.88979836	62.55934042	62.26936695	61.95495854	61.72413389	61.54290047	61.32424822	61.0899071	60.85060686	60.53836243	59.97230104	59.36936181	58.39719332	56.06541354	51.59706312	46.77959041	43.11182282	37.79438032	15.55245024	15.60832919	15.66244319	15.72134501	15.79172416	15.84388219	15.90083012	15.98482326	16.05926074	16.14075812	16.20111838	16.24882793	16.3067633	16.3693161	16.43368984	16.51845144
2021	50	Limburg	468.9929657	11.58568237	0.742505938	3.9	36.72	75.46175191	13.25174641	75.35736719	75.22935676	75.16688494	75.11168257	75.01240917	74.96811098	74.94607546	74.91461239	74.88099119	74.74605207	74.65904586	74.44312055	74.19618649	73.86122397	73.57283135	73.21628765	72.6601749	71.83384314	68.22342648	63.80212563	56.8629834	49.89623999	43.40042049	36.51261874	13.27010268	13.29268311	13.30373077	13.31350818	13.33112762	13.3390049	13.34292682	13.34853066	13.35452408	13.37863302	13.39422422	13.43307471	13.47778164	13.53890372	13.59197385	13.65816312
2021	50	Luxembourg	580.4891903	10.7369719	0.871772847	4.5	36.72	66.25300462	15.09365508	66.05073392	65.78646587	65.54955978	65.3486745	65.13151059	64.93824509	64.76957073	64.46720375	64.12535242	63.85138645	63.68548292	63.54036062	63.41601956	63.26050665	63.06897292	62.83864756	62.26439274	61.70988009	60.99396651	59.75124861	57.41093509	53.98307022	51.47858494	46.8994396	15.13987719	15.20069496	15.25563258	15.3025292	15.35355147	15.39924583	15.43934889	15.51176322	15.59445621	15.66136705	15.70216561	15.7380284	15.76888627	15.80765082	15.85565697	15.91377343
2021	50	Namur	506.9677894	11.06477318	0.858022866	4.3	36.72	68.33322269	14.63417004	68.1590028	67.99423827	67.8415444	67.59671115	67.37601922	67.20823702	67.01872763	66.75739781	66.51075395	66.19490497	66.02189216	65.86859475	65.68250539	65.54510102	65.37027761	64.99508121	64.51909478	64.14108189	63.11748979	60.49775385	57.39800794	53.54404685	48.50333854	42.46136885	14.67157615	14.70712851	14.74023047	14.79361914	14.84207603	14.87912858	14.92120241	14.97961324	15.03516259	15.10690287	15.14649107	15.18174183	15.2247542	15.25667036	15.29747213	15.38577968
2021	51	Brussels	596.4900776	14.01673812	3.489430068	7	36.68	55.68292663	17.95882617	55.53029993	55.28185119	55.04914055	54.78741281	54.41781355	53.95886784	53.53598859	53.11999475	52.60211317	52.02054149	51.4856103	51.0024017	50.51870128	49.97688468	49.50252875	49.02505799	48.46988041	47.66469667	46.70049264	45.36209907	43.39893604	40.33049993	36.48097904	33.17171734	18.00818655	18.08911928	18.16558787	18.25236763	18.37633552	18.53263495	18.67902371	18.82530306	19.01064311	19.22317553	19.42290271	19.60691981	19.7946498	20.00925041	20.20098822	20.39773212
2021	51	Antwerp	321.8300592	7.091351537	1.178657271	4.3	36.68	72.89482833	13.71839434	72.78787155	72.68907249	72.60829507	72.52639796	72.4556444	72.38920963	72.33007949	72.25218126	72.14533112	72.09457197	71.9873486	71.88236461	71.56895886	71.20479397	70.83689678	70.50717559	69.99030671	69.50116341	68.54607032	65.76311473	61.28505954	54.97231707	47.96584848	42.25960318	13.73855257	13.75722603	13.77253107	13.78808307	13.80154725	13.81421354	13.82550672	13.8404126	13.86091081	13.87066977	13.89132979	13.91161804	13.97253804	14.04399822	14.11693687	14.1829536
2021	51	Flemish Brabant	441.7064515	3.442091966	1.652032039	5.9	36.68	72.75756314	13.7442756	72.69543338	72.60094795	72.50405306	72.41679603	72.33642318	72.22309231	72.12662768	72.04298484	71.9476389	71.85461636	71.70514352	71.52821999	71.27514018	71.02085564	70.78817022	70.51366338	70.1250512	69.66277825	68.64323061	65.92131034	62.47164577	56.56802778	49.87883836	43.46484419	13.75602226	13.77392483	13.7923324	13.80895117	13.82429426	13.84598704	13.86450514	13.88060201	13.89899676	13.91699032	13.94600096	13.98049609	14.03013726	14.08037106	14.12665417	14.18164866
2021	51	Walloon Brabant	516.2040958	3.681912238	1.615377629	7.6	36.68	68.55401488	14.58703771	68.46736721	68.29603556	68.13624057	67.9838094	67.82524172	67.64065518	67.48748763	67.31861059	67.06161312	66.84855313	66.61855635	66.40304175	66.24619229	66.06749682	65.875301	65.68187787	65.38732489	64.82669239	64.25943245	63.35294565	60.56156525	56.43512348	51.47436039	46.9276897	14.60549807	14.64213833	14.67647748	14.70938461	14.74377348	14.78400819	14.81756152	14.8547332	14.91166039	14.9591869	15.01083264	15.05955109	15.09520722	15.13603585	15.18019629	15.22489966
2021	51	West Flanders	332.7482814	11.96697116	1.319690986	3.8	36.68	77.14823753	12.96205891	77.09762722	77.00546492	76.93864933	76.87698618	76.80427021	76.73005837	76.68393567	76.64022298	76.59368476	76.56667597	76.49961107	76.36207401	76.21905208	76.03040608	75.8715944	75.65145199	75.39574109	74.97132913	73.83454998	70.39462749	66.53910208	60.78556517	54.23190328	47.15983884	12.97056779	12.98609133	12.9973688	13.007794	13.02010939	13.03270219	13.04054091	13.04797874	13.05590667	13.06051213	13.07196188	13.09550602	13.1200792	13.15263263	13.18016325	13.21851694
2021	51	East Flanders	363.3764106	6.985496933	0.952312559	4	36.68	75.51818351	13.24184393	75.44460729	75.34432951	75.24888281	75.16949623	75.08547441	75.0231925	74.94883287	74.88426598	74.84437684	74.80507526	74.74090008	74.63455079	74.28612465	74.01545296	73.69679679	73.38532197	72.9873445	72.49117836	71.47188337	68.42457459	63.1971379	56.83034709	50.29577377	43.29689341	13.25475784	13.27239895	13.28923384	13.30326862	13.31815518	13.3292115	13.34243592	13.35394007	13.3610572	13.36807692	13.37955522	13.3986202	13.4614641	13.51069216	13.56911078	13.62670318
2021	51	Hainaut	371.9314356	12.33332367	0.833242319	3.8	36.68	65.67375981	15.22678164	65.56491452	65.37441667	65.18711361	64.99186075	64.7498007	64.51234707	64.29681109	64.06544983	63.77665688	63.48749245	63.25784002	63.09661525	62.92996678	62.75759744	62.55840683	62.31961585	61.91001577	61.23510064	60.55825378	59.4287145	56.0032453	51.32936141	45.59808076	39.86806316	15.25205985	15.2965036	15.34045526	15.38654208	15.44406298	15.50090867	15.55287087	15.60903736	15.67971808	15.75113399	15.80831719	15.84871068	15.89068056	15.93432574	15.98506181	16.046312
2021	51	Liege	305.5721611	11.54123241	0.87019089	6.6	36.68	64.59456462	15.48117873	64.48393109	64.29855004	64.06835656	63.84699932	63.60778925	63.32430773	63.11584422	62.88979836	62.55934042	62.26936695	61.95495854	61.72413389	61.54290047	61.32424822	61.0899071	60.85060686	60.53836243	59.97230104	59.36936181	58.39719332	56.06541354	51.59706312	46.77959041	43.11182282	15.50773942	15.55245024	15.60832919	15.66244319	15.72134501	15.79172416	15.84388219	15.90083012	15.98482326	16.05926074	16.14075812	16.20111838	16.24882793	16.3067633	16.3693161	16.43368984
2021	51	Limburg	310.996062	5.224915578	0.742505938	3.9	36.68	75.54557773	13.23704219	75.46175191	75.35736719	75.22935676	75.16688494	75.11168257	75.01240917	74.96811098	74.94607546	74.91461239	74.88099119	74.74605207	74.65904586	74.44312055	74.19618649	73.86122397	73.57283135	73.21628765	72.6601749	71.83384314	68.22342648	63.80212563	56.8629834	49.89623999	43.40042049	13.25174641	13.27010268	13.29268311	13.30373077	13.31350818	13.33112762	13.3390049	13.34292682	13.34853066	13.35452408	13.37863302	13.39422422	13.43307471	13.47778164	13.53890372	13.59197385
2021	51	Luxembourg	402.1169152	4.156247186	0.871772847	4.5	36.68	66.44107481	15.05093051	66.25300462	66.05073392	65.78646587	65.54955978	65.3486745	65.13151059	64.93824509	64.76957073	64.46720375	64.12535242	63.85138645	63.68548292	63.54036062	63.41601956	63.26050665	63.06897292	62.83864756	62.26439274	61.70988009	60.99396651	59.75124861	57.41093509	53.98307022	51.47858494	15.09365508	15.13987719	15.20069496	15.25563258	15.3025292	15.35355147	15.39924583	15.43934889	15.51176322	15.59445621	15.66136705	15.70216561	15.7380284	15.76888627	15.80765082	15.85565697
2021	51	Namur	344.8185679	9.05299624	0.858022866	4.3	36.68	68.43602449	14.61218718	68.33322269	68.1590028	67.99423827	67.8415444	67.59671115	67.37601922	67.20823702	67.01872763	66.75739781	66.51075395	66.19490497	66.02189216	65.86859475	65.68250539	65.54510102	65.37027761	64.99508121	64.51909478	64.14108189	63.11748979	60.49775385	57.39800794	53.54404685	48.50333854	14.63417004	14.67157615	14.70712851	14.74023047	14.79361914	14.84207603	14.87912858	14.92120241	14.97961324	15.03516259	15.10690287	15.14649107	15.18174183	15.2247542	15.25667036	15.29747213
2021	52	Brussels	1182.324156	17.54141495	5.742600228	10.9	33.89	55.76833857	17.93132135	55.68292663	55.53029993	55.28185119	55.04914055	54.78741281	54.41781355	53.95886784	53.53598859	53.11999475	52.60211317	52.02054149	51.4856103	51.0024017	50.51870128	49.97688468	49.50252875	49.02505799	48.46988041	47.66469667	46.70049264	45.36209907	43.39893604	40.33049993	36.48097904	17.95882617	18.00818655	18.08911928	18.16558787	18.25236763	18.37633552	18.53263495	18.67902371	18.82530306	19.01064311	19.22317553	19.42290271	19.60691981	19.7946498	20.00925041	20.20098822
2021	52	Antwerp	552.1656881	6.34489348	1.702350916	11.5	33.89	72.90378582	13.71670879	72.89482833	72.78787155	72.68907249	72.60829507	72.52639796	72.4556444	72.38920963	72.33007949	72.25218126	72.14533112	72.09457197	71.9873486	71.88236461	71.56895886	71.20479397	70.83689678	70.50717559	69.99030671	69.50116341	68.54607032	65.76311473	61.28505954	54.97231707	47.96584848	13.71839434	13.73855257	13.75722603	13.77253107	13.78808307	13.80154725	13.81421354	13.82550672	13.8404126	13.86091081	13.87066977	13.89132979	13.91161804	13.97253804	14.04399822	14.11693687
2021	52	Flemish Brabant	870.160849	3.528144265	2.424781685	9.8	33.89	72.77348281	13.74126895	72.75756314	72.69543338	72.60094795	72.50405306	72.41679603	72.33642318	72.22309231	72.12662768	72.04298484	71.9476389	71.85461636	71.70514352	71.52821999	71.27514018	71.02085564	70.78817022	70.51366338	70.1250512	69.66277825	68.64323061	65.92131034	62.47164577	56.56802778	49.87883836	13.7442756	13.75602226	13.77392483	13.7923324	13.80895117	13.82429426	13.84598704	13.86450514	13.88060201	13.89899676	13.91699032	13.94600096	13.98049609	14.03013726	14.08037106	14.12665417
2021	52	Walloon Brabant	1005.162041	3.436451422	2.225593217	12.3	33.89	68.62519852	14.57190684	68.55401488	68.46736721	68.29603556	68.13624057	67.9838094	67.82524172	67.64065518	67.48748763	67.31861059	67.06161312	66.84855313	66.61855635	66.40304175	66.24619229	66.06749682	65.875301	65.68187787	65.38732489	64.82669239	64.25943245	63.35294565	60.56156525	56.43512348	51.47436039	14.58703771	14.60549807	14.64213833	14.67647748	14.70938461	14.74377348	14.78400819	14.81756152	14.8547332	14.91166039	14.9591869	15.01083264	15.05955109	15.09520722	15.13603585	15.18019629
2021	52	West Flanders	545.4113314	10.1386839	2.386496603	11.2	33.89	77.15787759	12.96043944	77.14823753	77.09762722	77.00546492	76.93864933	76.87698618	76.80427021	76.73005837	76.68393567	76.64022298	76.59368476	76.56667597	76.49961107	76.36207401	76.21905208	76.03040608	75.8715944	75.65145199	75.39574109	74.97132913	73.83454998	70.39462749	66.53910208	60.78556517	54.23190328	12.96205891	12.97056779	12.98609133	12.9973688	13.007794	13.02010939	13.03270219	13.04054091	13.04797874	13.05590667	13.06051213	13.07196188	13.09550602	13.1200792	13.15263263	13.18016325
2021	52	East Flanders	631.0449846	8.225912277	1.665420811	11.2	33.89	75.53163222	13.23948617	75.51818351	75.44460729	75.34432951	75.24888281	75.16949623	75.08547441	75.0231925	74.94883287	74.88426598	74.84437684	74.80507526	74.74090008	74.63455079	74.28612465	74.01545296	73.69679679	73.38532197	72.9873445	72.49117836	71.47188337	68.42457459	63.1971379	56.83034709	50.29577377	13.24184393	13.25475784	13.27239895	13.28923384	13.30326862	13.31815518	13.3292115	13.34243592	13.35394007	13.3610572	13.36807692	13.37955522	13.3986202	13.4614641	13.51069216	13.56911078
2021	52	Hainaut	659.1641424	10.99597532	1.109256159	11	33.89	65.7155891	15.21708949	65.67375981	65.56491452	65.37441667	65.18711361	64.99186075	64.7498007	64.51234707	64.29681109	64.06544983	63.77665688	63.48749245	63.25784002	63.09661525	62.92996678	62.75759744	62.55840683	62.31961585	61.91001577	61.23510064	60.55825378	59.4287145	56.0032453	51.32936141	45.59808076	15.22678164	15.25205985	15.2965036	15.34045526	15.38654208	15.44406298	15.50090867	15.55287087	15.60903736	15.67971808	15.75113399	15.80831719	15.84871068	15.89068056	15.93432574	15.98506181
2021	52	Liege	630.7103178	12.35272531	1.380529761	14	33.89	64.72791995	15.44928372	64.59456462	64.48393109	64.29855004	64.06835656	63.84699932	63.60778925	63.32430773	63.11584422	62.88979836	62.55934042	62.26936695	61.95495854	61.72413389	61.54290047	61.32424822	61.0899071	60.85060686	60.53836243	59.97230104	59.36936181	58.39719332	56.06541354	51.59706312	46.77959041	15.48117873	15.50773942	15.55245024	15.60832919	15.66244319	15.72134501	15.79172416	15.84388219	15.90083012	15.98482326	16.05926074	16.14075812	16.20111838	16.24882793	16.3067633	16.3693161
2021	52	Limburg	545.4357523	8.291713852	1.190939996	12.6	33.89	75.55693625	13.23505226	75.54557773	75.46175191	75.35736719	75.22935676	75.16688494	75.11168257	75.01240917	74.96811098	74.94607546	74.91461239	74.88099119	74.74605207	74.65904586	74.44312055	74.19618649	73.86122397	73.57283135	73.21628765	72.6601749	71.83384314	68.22342648	63.80212563	56.8629834	49.89623999	13.23704219	13.25174641	13.27010268	13.29268311	13.30373077	13.31350818	13.33112762	13.3390049	13.34292682	13.34853066	13.35452408	13.37863302	13.39422422	13.43307471	13.47778164	13.53890372
2021	52	Luxembourg	630.3641565	4.84895505	1.931962234	8.6	33.89	66.52662423	15.03157588	66.44107481	66.25300462	66.05073392	65.78646587	65.54955978	65.3486745	65.13151059	64.93824509	64.76957073	64.46720375	64.12535242	63.85138645	63.68548292	63.54036062	63.41601956	63.26050665	63.06897292	62.83864756	62.26439274	61.70988009	60.99396651	59.75124861	57.41093509	53.98307022	15.05093051	15.09365508	15.13987719	15.20069496	15.25563258	15.3025292	15.35355147	15.39924583	15.43934889	15.51176322	15.59445621	15.66136705	15.70216561	15.7380284	15.76888627	15.80765082
2021	52	Namur	626.0649844	8.047107769	1.354328238	9.6	33.89	68.49255542	14.60012689	68.43602449	68.33322269	68.1590028	67.99423827	67.8415444	67.59671115	67.37601922	67.20823702	67.01872763	66.75739781	66.51075395	66.19490497	66.02189216	65.86859475	65.68250539	65.54510102	65.37027761	64.99508121	64.51909478	64.14108189	63.11748979	60.49775385	57.39800794	53.54404685	14.61218718	14.63417004	14.67157615	14.70712851	14.74023047	14.79361914	14.84207603	14.87912858	14.92120241	14.97961324	15.03516259	15.10690287	15.14649107	15.18174183	15.2247542	15.25667036
[truncated: 8 more columns]
