# Supplementary material for: Empirical analysis of COVID-19 confirmed cases, hospitalizations, vaccination, and international travel across Belgian provinces in 2021
Source: PLoS One. 2025 May 23;20(5):e0322017. doi: 10.1371/journal.pone.0322017 (PMC12101632; doi:10.1371/journal.pone.0322017)
Supplement: S2 File — (XLSX) [file pone.0322017.s002.xlsx]

## Sheet: Table S1
Table S1. Summary of the model selection process based on Eq 1 using whole dataset.
Outcome	Outcome notation	Main predictor					Minimum number of interaction terms in one model	Maximum number of interaction terms in one model	Minimum number of regression coefficient n	Maximum number of regression coefficient n	Total number of fitted models (with all possible two-way interactions)	Minimum AIC	Maximum AIC
Confirmed cases	log(Yij1)	vfulli-l,j	travelij	posij	SIi		1	6	4	10	1450	965.658	1471.54
		10/vfulli-l,j	travelij	posij	SIi		1	6	4	10	1450	1318.88	1556.27
Hospitalizations	log(Yij2)	vfulli-l,j	travelij	posij	SIi		1	6	4	10	1450	1061.52	1455.62
		10/vfulli-l,j	travelij	posij	SIi		1	6	4	10	1450	1260.64	1538.83
Hospitalizations	log(Yij2)	vfulli-l,j	travelij	posij	SIi	log(IC7ij)	1	10	5	15	25350	432.708	1455.62
		10/vfulli-l,j	travelij	posij	SIi	log(IC7ij)	1	10	5	15	25350	451.718	1538.83
AIC = Akaike information criterion

## Sheet: Table S2
Table S2. Parameter estimates for model in Eq 2.
Effect	Parameter	Estimate	Standard error	p-value
Intercept		0.683	0.26	0.009	0.013	0.273
vfulli-l,j		0.122	0.008	< 0.001
travelij		0.018	0.04	0.657
posij		-0.017	0.018	0.358
SIi		0.068	0.004	< 0.001
vfulli-l,j*SIi		-0.002	0.0002	< 0.001
travel*posij		0.028	0.009	0.002

## Sheet: Table S3
Table S3. Parameter estimates for model in Eq 3.
Effect	Parameter	Estimate	Standard error	p-value
Intercept		-2.655	0.301	< 0.001	0.186	0.309
vfulli-l,j		0.096	0.012	< 0.001
travelij		0.593	0.129	< 0.001
posij		-0.027	0.015	0.063
SIi		0.078	0.005	< 0.001
vfulli-l,j*SIi		-0.002	0.0003	< 0.001
travel*SIi		-0.016	0.003	< 0.001

## Sheet: Table S4
Table S4. Parameter estimates for model in Eq 4.
Effect	Parameter	Estimate	Standard error	p-value
Intercept		-2.209	0.232	< 0.001	0.167	0.1
vfulli-l,j		-0.011	0.001	< 0.001
travelij		-0.492	0.052	< 0.001
posij		-0.149	0.046	0.001
SIi		0.01	0.003	< 0.001
log(IC7ij)		-0.796	0.024	< 0.001
log(IC7ij)*posij		0.019	0.008	0.014
vfulli-l,j*travelij		0.007	0.001	< 0.001

## Sheet: Table S5
Table S5. Summary of the model selection process based on Eq 1 using data from week 20.
Outcome	Outcome notation	Main predictor					Minimum AIC	Maximum AIC
Confirmed cases	log(Yij1)	vfulli-l,j	travelij	posij	SIi		621.231	834.721
		10/vfulli-l,j	travelij	posij	SIi		711.745	875.875
Hospitalizations	log(Yij2)	vfulli-l,j	travelij	posij	SIi		652.114	823.483
		10/vfulli-l,j	travelij	posij	SIi		711.424	870.588
Hospitalizations	log(Yij2)	vfulli-l,j	travelij	posij	SIi	log(IC7ij)	318.395	823.483
		10/vfulli-l,j	travelij	posij	SIi	log(IC7ij)	312.963	870.588
AIC = Akaike information criterion

## Sheet: Table S6
Table S6. Parameter estimates for models in Table 1.
Outcome	Effect	Parameter	Estimate	Standard error	p-value
Confirmed cases	Intercept		3.48	0.454	< 0.001	0.027	0.275
	vfulli-l,j		0.04	0.003	< 0.001
	travelij		0.128	0.032	< 0.001
	posij		0.024	0.016	0.141
	SIi		0.003	0.007	0.777
Hospitalizations	Intercept		-1.352	0.607	0.027	0.172	0.268
	vfulli-l,j		0.068	0.005	< 0.001
	travelij		-0.061	0.037	0.106
	posij		1.797	0.232	< 0.001
	SIi		0.047	0.012	< 0.001
	vfulli-l,j*posij		-0.012	0.001	< 0.001
	posij*Sii		-0.038	0.005	< 0.001
Hospitalizations	Intercept		-3.128	0.333	< 0.001	0.16	0.096
	10/vfulli-l,j		0.003	0.001	< 0.001
	travelij		-0.496	0.102	< 0.001
	posij		0.345	0.088	< 0.001
	SIi		0.014	0.005	0.009
	log(IC7ij)		0.816	0.036	< 0.001
	log(IC7ij)*posij		-0.055	0.014	< 0.001
	log(IC7ij)*travelij		0.07	0.018	< 0.001
	10/vfulli-l,j*posij		-0.002	0.0003	< 0.001
